# Supplementary material for: Genome-Wide Studies of FH Family Members in Soybean (Glycine max) and Their Responses under Abiotic Stresses
Source: Plants (Basel). 2024 Jan 17;13(2):276. doi: 10.3390/plants13020276 (PMC10820127; doi:10.3390/plants13020276)
Supplement: Supplementary file 1 [file plants-13-00276-s001.zip › Table S1.xlsx]

## Sheet: 大豆
Gene name	Gene ID
GmFH1	Glyma.01G037600
GmFH2	Glyma.01G193200
GmFH3	Glyma.02G027200
GmFH4	Glyma.02G139500
GmFH5	Glyma.02G203200
GmFH6	Glyma.03G236400
GmFH7	Glyma.04G123600
GmFH8	Glyma.04G177800
GmFH9	Glyma.05G024500
GmFH10	Glyma.05G105100
GmFH11	Glyma.06G187100
GmFH12	Glyma.06G196800
GmFH13	Glyma.06G266000
GmFH14	Glyma.06G301700
GmFH15	Glyma.07G058400
GmFH16	Glyma.07G206000
GmFH17	Glyma.08G292600
GmFH18	Glyma.09G215100
GmFH19	Glyma.09G246200
GmFH20	Glyma.10G152300
GmFH21	Glyma.11G048600
GmFH22	Glyma.12G102700
GmFH23	Glyma.12G136800
GmFH24	Glyma.12G215400
GmFH25	Glyma.13G286100
GmFH26	Glyma.16G027400
GmFH27	Glyma.17G074500
GmFH28	Glyma.17G102800
GmFH29	Glyma.17G161400
GmFH30	Glyma.17G222600
GmFH31	Glyma.18G130800
GmFH32	Glyma.18G246800
GmFH33	Glyma.19G234000
GmFH34	Glyma.20G236100

## Sheet: Glycine max
Gene ID	Gene name
Glyma.01G037600.1	GmFH1
Glyma.01G193200.1	GmFH2
Glyma.02G027200.1	GmFH3
Glyma.02G139500.1	GmFH4
Glyma.02G203200.1	GmFH5
Glyma.03G236400.1	GmFH6
Glyma.04G123600.1	GmFH7
Glyma.04G177800.1	GmFH8
Glyma.05G024500.1	GmFH9
Glyma.05G105100.1	GmFH10
Glyma.06G187100.1	GmFH11
Glyma.06G196800.1	GmFH12
Glyma.06G266000.1	GmFH13
Glyma.06G301700.1	GmFH14
Glyma.07G058400.1	GmFH15
Glyma.07G206000.1	GmFH16
Glyma.08G292600.1	GmFH17
Glyma.09G215100.1	GmFH18
Glyma.09G246200.1	GmFH19
Glyma.10G152300.1	GmFH20
Glyma.11G048600.1	GmFH21
Glyma.12G102700.1	GmFH22
Glyma.12G136800.1	GmFH23
Glyma.12G215400.1	GmFH24
Glyma.13G286100.1	GmFH25
Glyma.16G027400.1	GmFH26
Glyma.17G074500.1	GmFH27
Glyma.17G102800.1	GmFH28
Glyma.17G161400.1	GmFH29
Glyma.17G222600.1	GmFH30
Glyma.18G130800.1	GmFH31
Glyma.18G246800.1	GmFH32
Glyma.19G234000.1	GmFH33
Glyma.20G236100.1	GmFH34

## Sheet: Glycine soja
Gene ID	Gene name
Glysoja.01G000367.1	GsFH1
Glysoja.01G002027.1	GsFH2
Glysoja.02G002794.1	GsFH3
Glysoja.02G003876.1	GsFH4
Glysoja.02G004550.1	GsFH5
Glysoja.03G008049.1	GsFH6
Glysoja.04G009502.1	GsFH7
Glysoja.04G009953.1	GsFH8
Glysoja.04G010075.1	GsFH9
Glysoja.05G011078.1	GsFH10
Glysoja.05G011902.1	GsFH11
Glysoja.06G015107.1	GsFH12
Glysoja.06G015201.1	GsFH13
Glysoja.06G015900.1	GsFH14
Glysoja.06G016237.1	GsFH15
Glysoja.07G017026.1	GsFH16
Glysoja.07G018501.1	GsFH17
Glysoja.08G022035.1	GsFH18
Glysoja.09G024874.1	GsFH19
Glysoja.09G025182.1	GsFH20
Glysoja.10G027155.1	GsFH21
Glysoja.11G029014.1	GsFH22
Glysoja.11G032082.1	GsFH23
Glysoja.12G033919.1	GsFH24
Glysoja.12G034290.1	GsFH25
Glysoja.12G035108.1	GsFH26
Glysoja.16G042541.1	GsFH27
Glysoja.17G045179.1	GsFH28
Glysoja.17G045450.1	GsFH29
Glysoja.17G046018.1	GsFH30
Glysoja.17G046675.1	GsFH31
Glysoja.18G048355.1	GsFH32
Glysoja.18G049338.1	GsFH33
Glysoja.19G052398.1	GsFH34
Glysoja.20G055022.1	GsFH35

## Sheet: Arabidopsis thaliana
Gene Name	Gene ID
AT3G25500.1	AtFH1
AT2G43800.1	AtFH2
AT4G15200.1	AtFH3
AT1G24150.1	AtFH4
AT5G54650.1	AtFH5
AT5G67470.1	AtFH6
AT1G59910.1	AtFH7
AT1G70140.1	AtFH8
AT5G48360.1	AtFH9
AT3G07540.1	AtFH10
AT3G05470.1	AtFH11
AT1G42980.1	AtFH12
AT5G58160.1	AtFH13
AT1G31810.1	AtFH14
AT5G07650.1	AtFH15
AT5G07770.1	AtFH16
AT3G32400.1	AtFH17
AT2G25050.1	AtFH18
AT5G07780.1	AtFH19
AT5G07740.1	AtFH20
AT5G07760.1	AtFH21

## Sheet: Triticum aestivum
Gene ID	Gene Name
TraesCS1A02G075600.1	TaFH1-A
TraesCS1B02G094200.1	TaFH1-B
TraesCS1D02G077900.1	TaFH1-D
TraesCS2A02G388800.1	TaFH2-A
TraesCS2B02G406800.1	TaFH2-B
TraesCS2D02G386600.1	TaFH2-D
TraesCS2A02G183000.1	TaFH3-A
TraesCS2B02G209600.1	TaFH3-B
TraesCS2D02G190800.1	TaFH3-D
TraesCS2A02G214500.1	TaFH4-A
TraesCS2B02G239500.1	TaFH4-B
TraesCS2D02G220300.1	TaFH4-D
TraesCS2A02G044700.1	TaFH5-A
TraesCS2B02G056800.1	TaFH5-B
TraesCS3A02G397900.1	TaFH6-A
TraesCS3B02G429900.1	TaFH6-B
TraesCS3D02G391800.1	TaFH6-D
TraesCS4A02G047000.1	TaFH7-A
TraesCS4D02G257700.1	TaFH7-D
TraesCS5A02G075500.1	TaFH8-A
TraesCS6B02G389300.1	TaFH9-B
TraesCS6D02G339300.1	TaFH9-D
TraesCS6A02G312000.1	TaFH10-A
TraesCS6B02G342200.1	TaFH10-B
TraesCS6D02G291400.1	TaFH10-D

## Sheet: Oryza sativa
Gene ID	Gene Name
Os01g0897700	OsFH1
Os04g0461800	OsFH2
Os10g0119300	OsFH3
Os10g0347800	OsFH4
Os07g0596300	OsFH5
Os08g0280200	OsFH6
Os02g0794900	OsFH7
Os03g0204100	OsFH8
Os08g0431200	OsFH9
Os02g0161100	OsFH10
Os07g0545500	OsFH11
Os04g0245000	OsFH12
Os07g0588200	OsFH13
Os05g0104000	OsFH14
Os09g0517600	OsFH15
Os02g0739100	OsFH16
Os04g0100300	OsFH17
