# Supplementary material for: Genome-Wide Studies of FH Family Members in Soybean (Glycine max) and Their Responses under Abiotic Stresses
Source: Plants (Basel). 2024 Jan 17;13(2):276. doi: 10.3390/plants13020276 (PMC10820127; doi:10.3390/plants13020276)
Supplement: Supplementary file 1 [file plants-13-00276-s001.zip › Table S2.xlsx]

## Sheet: plantCARE_output_PlantCARE_3822
Gene name	responsive element	motif_sequence	position	motif_sequence length		species	explanatory note	classification
GmFH1	MYC	CATTTG	1198	6	+	Arabidopsis thaliana
GmFH1	MYC	CATTTG	1326	6	-	Arabidopsis thaliana
GmFH1	ARE	AAACCA	1335	6	+	Zea mays	cis-acting regulatory element essential for the anaerobic induction
GmFH1	ARE	AAACCA	1472	6	+	Zea mays	cis-acting regulatory element essential for the anaerobic induction
GmFH1	ATC-motif	AGTAATCT	1173	8	-	Spinacia oleracea	part of a conserved DNA module involved in light responsiveness
GmFH1	CAAT-box	CAAT	5	4	+	Nicotiana glutinosa
GmFH1	CAAT-box	CAAAT	108	5	-	Pisum sativum	common cis-acting element in promoter and enhancer regions
GmFH1	CAAT-box	CAAT	121	4	+	Nicotiana glutinosa
GmFH1	CAAT-box	CAAT	127	4	+	Nicotiana glutinosa
GmFH1	CAAT-box	CAAT	259	4	+	Nicotiana glutinosa
GmFH1	CAAT-box	CAAT	323	4	-	Nicotiana glutinosa
GmFH1	CAAT-box	CCAAT	435	5	-	Arabidopsis thaliana	common cis-acting element in promoter and enhancer regions
GmFH1	CAAT-box	CAAT	491	4	+	Nicotiana glutinosa
GmFH1	CAAT-box	CAAAT	542	5	-	Pisum sativum	common cis-acting element in promoter and enhancer regions
GmFH1	CAAT-box	CAAT	554	4	+	Nicotiana glutinosa
GmFH1	CAAT-box	CAAT	638	4	+	Nicotiana glutinosa
GmFH1	CAAT-box	CAAT	670	4	+	Nicotiana glutinosa
GmFH1	CAAT-box	CAAT	733	4	+	Nicotiana glutinosa
GmFH1	CAAT-box	CAAAT	755	5	-	Pisum sativum	common cis-acting element in promoter and enhancer regions
GmFH1	CAAT-box	CAAT	927	4	-	Nicotiana glutinosa
GmFH1	CAAT-box	CAAT	942	4	+	Nicotiana glutinosa
GmFH1	CAAT-box	CAAT	971	4	+	Nicotiana glutinosa
GmFH1	CAAT-box	CCAAT	1035	5	+	Arabidopsis thaliana	common cis-acting element in promoter and enhancer regions
GmFH1	CAAT-box	CAAT	1036	4	+	Nicotiana glutinosa
GmFH1	CAAT-box	CAAT	1059	4	+	Nicotiana glutinosa
GmFH1	CAAT-box	CCAAT	1066	5	-	Arabidopsis thaliana	common cis-acting element in promoter and enhancer regions
GmFH1	CAAT-box	CAAT	1104	4	+	Nicotiana glutinosa
GmFH1	CAAT-box	CAAAT	1187	5	+	Pisum sativum	common cis-acting element in promoter and enhancer regions
GmFH1	CAAT-box	CAAAT	1199	5	-	Pisum sativum	common cis-acting element in promoter and enhancer regions
GmFH1	CAAT-box	CAAAT	1306	5	+	Pisum sativum	common cis-acting element in promoter and enhancer regions
GmFH1	CAAT-box	CAAAT	1326	5	+	Pisum sativum	common cis-acting element in promoter and enhancer regions
GmFH1	CAAT-box	CAAAT	1359	5	+	Pisum sativum	common cis-acting element in promoter and enhancer regions
GmFH1	CAAT-box	CAAT	1392	4	-	Nicotiana glutinosa
GmFH1	CAAT-box	CAAT	1396	4	+	Nicotiana glutinosa
GmFH1	CAAT-box	CAAT	1452	4	-	Nicotiana glutinosa
GmFH1	CAAT-box	CCAAT	1475	5	+	Arabidopsis thaliana	common cis-acting element in promoter and enhancer regions
GmFH1	CAAT-box	CAAT	1476	4	+	Nicotiana glutinosa
GmFH1	GCN4_motif	TGAGTCA	1027	7	+	Oryza sativa	cis-regulatory element involved in endosperm expression
GmFH1	GCN4_motif	TGAGTCA	1158	7	+	Oryza sativa	cis-regulatory element involved in endosperm expression
GmFH1	ABRE	ACGTG	1139	5	-	Arabidopsis thaliana	cis-acting element involved in the abscisic acid responsiveness
GmFH1	ERE	ATTTTAAA	91	8	-	Nicotiana glutinos
GmFH1	ERE	ATTTCATA	657	8	+	Nicotiana glutinos
GmFH1	ERE	ATTTTAAA	1096	8	-	Nicotiana glutinos
GmFH1	G-Box	CACGTT	1139	6	+	Pisum sativum	cis-acting regulatory element involved in light responsiveness
GmFH1	Myc	TCTCTTA	140	7	+	Arabidopsis thaliana
GmFH1	TC-rich repeats	ATTCTCTAAC	906	9	+	Nicotiana tabacum	cis-acting element involved in defense and stress responsiveness
GmFH1	AT~TATA-box	TATATA	103	6	+	Arabidopsis thaliana
GmFH1	AT~TATA-box	TATATA	178	6	+	Arabidopsis thaliana
GmFH1	AT~TATA-box	TATATA	290	6	+	Arabidopsis thaliana
GmFH1	AT~TATA-box	TATATAAA	337	8	-	Arabidopsis thaliana
GmFH1	AT~TATA-box	TATATA	339	6	+	Arabidopsis thaliana
GmFH1	AT~TATA-box	TATATA	398	6	+	Arabidopsis thaliana
GmFH1	AT~TATA-box	TATATA	593	6	+	Arabidopsis thaliana
GmFH1	AT~TATA-box	TATATA	595	6	+	Arabidopsis thaliana
GmFH1	Myb	TAACTG	1437	6	+	Arabidopsis thaliana
GmFH1		motif_sequence	1146	4	-	organism	short_function
GmFH1		motif_sequence	1179	4	+	organism	short_function
GmFH1		motif_sequence	1241	4	+	organism	short_function
GmFH1	WUN-motif	AAATTACTA	158	9	-	Nicotiana glutinosa
GmFH1	WUN-motif	AAATTACT	159	8	-	Nicotiana glutinosa
GmFH1	WUN-motif	AAATTACT	690	8	+	Nicotiana glutinosa
GmFH1	TATA-box	ATATAT	7	6	+	Brassica napus	core promoter element around -30 of transcription start
GmFH1	TATA-box	TATA	8	4	+	Arabidopsis thaliana	core promoter element around -30 of transcription start
GmFH1	TATA-box	ATTATA	58	6	+	Brassica napus	core promoter element around -30 of transcription start
GmFH1	TATA-box	TATAA	59	5	-	Arabidopsis thaliana	core promoter element around -30 of transcription start
GmFH1	TATA-box	TATA	60	4	+	Arabidopsis thaliana	core promoter element around -30 of transcription start
GmFH1	TATA-box	TATA	82	4	+	Arabidopsis thaliana	core promoter element around -30 of transcription start
GmFH1	TATA-box	ATATAT	102	6	+	Brassica napus	core promoter element around -30 of transcription start
GmFH1	TATA-box	TATATA	103	6	+	Arabidopsis thaliana	core promoter element around -30 of transcription start
GmFH1	TATA-box	ATATAT	104	6	+	Brassica napus	core promoter element around -30 of transcription start
GmFH1	TATA-box	TATA	105	4	+	Arabidopsis thaliana	core promoter element around -30 of transcription start
GmFH1	TATA-box	TATACA	111	6	-	Helianthus annuus	core promoter element around -30 of transcription start
GmFH1	TATA-box	TATA	113	4	+	Arabidopsis thaliana	core promoter element around -30 of transcription start
GmFH1	TATA-box	TATAAAT	163	7	-	Brassica juncea	core promoter element around -30 of transcription start
GmFH1	TATA-box	TATAAA	164	6	-	Helianthus annuus	core promoter element around -30 of transcription start
GmFH1	TATA-box	TATAA	165	5	-	Arabidopsis thaliana	core promoter element around -30 of transcription start
GmFH1	TATA-box	TATA	166	4	+	Arabidopsis thaliana	core promoter element around -30 of transcription start
GmFH1	TATA-box	ATATAT	177	6	+	Brassica napus	core promoter element around -30 of transcription start
GmFH1	TATA-box	TATATA	178	6	+	Arabidopsis thaliana	core promoter element around -30 of transcription start
GmFH1	TATA-box	ATATAA	179	6	+	Brassica oleracea	core promoter element around -30 of transcription start
GmFH1	TATA-box	TATA	180	4	+	Arabidopsis thaliana	core promoter element around -30 of transcription start
GmFH1	TATA-box	ATTATA	196	6	+	Brassica napus	core promoter element around -30 of transcription start
GmFH1	TATA-box	TATAA	197	5	-	Arabidopsis thaliana	core promoter element around -30 of transcription start
GmFH1	TATA-box	TATA	198	4	+	Arabidopsis thaliana	core promoter element around -30 of transcription start
GmFH1	TATA-box	ATATAT	217	6	+	Brassica napus	core promoter element around -30 of transcription start
GmFH1	TATA-box	TATA	218	4	+	Arabidopsis thaliana	core promoter element around -30 of transcription start
GmFH1	TATA-box	TATAA	242	5	-	Arabidopsis thaliana	core promoter element around -30 of transcription start
GmFH1	TATA-box	TATA	243	4	+	Arabidopsis thaliana	core promoter element around -30 of transcription start
GmFH1	TATA-box	TATA	262	4	+	Arabidopsis thaliana	core promoter element around -30 of transcription start
GmFH1	TATA-box	TATA	267	4	+	Arabidopsis thaliana	core promoter element around -30 of transcription start
GmFH1	TATA-box	ATATAT	289	6	+	Brassica napus	core promoter element around -30 of transcription start
GmFH1	TATA-box	TATATA	290	6	+	Arabidopsis thaliana	core promoter element around -30 of transcription start
GmFH1	TATA-box	TATA	292	4	+	Arabidopsis thaliana	core promoter element around -30 of transcription start
GmFH1	TATA-box	TATAAA	337	6	-	Helianthus annuus	core promoter element around -30 of transcription start
GmFH1	TATA-box	TATATAA	338	7	-	Arabidopsis thaliana	core promoter element around -30 of transcription start
GmFH1	TATA-box	TATATA	339	6	+	Arabidopsis thaliana	core promoter element around -30 of transcription start
GmFH1	TATA-box	ATATAA	340	6	+	Brassica oleracea	core promoter element around -30 of transcription start
GmFH1	TATA-box	TATA	341	4	+	Arabidopsis thaliana	core promoter element around -30 of transcription start
GmFH1	TATA-box	TATAAAA	380	7	-	Pisum sativum	core promoter element around -30 of transcription start
GmFH1	TATA-box	TATAAA	381	6	-	Helianthus annuus	core promoter element around -30 of transcription start
GmFH1	TATA-box	TATAA	382	5	-	Arabidopsis thaliana	core promoter element around -30 of transcription start
GmFH1	TATA-box	TATA	383	4	+	Arabidopsis thaliana	core promoter element around -30 of transcription start
GmFH1	TATA-box	TATAAAT	388	7	-	Brassica juncea	core promoter element around -30 of transcription start
GmFH1	TATA-box	TATAAA	389	6	-	Helianthus annuus	core promoter element around -30 of transcription start
GmFH1	TATA-box	TATAA	390	5	-	Arabidopsis thaliana	core promoter element around -30 of transcription start
GmFH1	TATA-box	TATA	391	4	+	Arabidopsis thaliana	core promoter element around -30 of transcription start
GmFH1	TATA-box	TATATAA	397	7	-	Arabidopsis thaliana	core promoter element around -30 of transcription start
GmFH1	TATA-box	TATATA	398	6	+	Arabidopsis thaliana	core promoter element around -30 of transcription start
GmFH1	TATA-box	ATATAA	399	6	+	Brassica oleracea	core promoter element around -30 of transcription start
GmFH1	TATA-box	TATA	400	4	+	Arabidopsis thaliana	core promoter element around -30 of transcription start
GmFH1	TATA-box	TATAAA	422	6	-	Helianthus annuus	core promoter element around -30 of transcription start
GmFH1	TATA-box	TATAA	423	5	-	Arabidopsis thaliana	core promoter element around -30 of transcription start
GmFH1	TATA-box	TATA	424	4	+	Arabidopsis thaliana	core promoter element around -30 of transcription start
GmFH1	TATA-box	TATAAAA	452	7	-	Pisum sativum	core promoter element around -30 of transcription start
GmFH1	TATA-box	TATAAA	453	6	-	Helianthus annuus	core promoter element around -30 of transcription start
GmFH1	TATA-box	TATAA	454	5	-	Arabidopsis thaliana	core promoter element around -30 of transcription start
GmFH1	TATA-box	TATA	455	4	+	Arabidopsis thaliana	core promoter element around -30 of transcription start
GmFH1	TATA-box	ATTATA	463	6	+	Brassica napus	core promoter element around -30 of transcription start
GmFH1	TATA-box	TATAA	464	5	-	Arabidopsis thaliana	core promoter element around -30 of transcription start
GmFH1	TATA-box	TATA	465	4	+	Arabidopsis thaliana	core promoter element around -30 of transcription start
GmFH1	TATA-box	TATA	506	4	+	Arabidopsis thaliana	core promoter element around -30 of transcription start
GmFH1	TATA-box	ATATAT	538	6	+	Brassica napus	core promoter element around -30 of transcription start
GmFH1	TATA-box	TATA	539	4	+	Arabidopsis thaliana	core promoter element around -30 of transcription start
GmFH1	TATA-box	TATAAAA	574	7	-	Pisum sativum	core promoter element around -30 of transcription start
GmFH1	TATA-box	TATAAA	575	6	-	Helianthus annuus	core promoter element around -30 of transcription start
GmFH1	TATA-box	TATAA	576	5	-	Arabidopsis thaliana	core promoter element around -30 of transcription start
GmFH1	TATA-box	TATA	577	4	+	Arabidopsis thaliana	core promoter element around -30 of transcription start
GmFH1	TATA-box	ATATAT	592	6	+	Brassica napus	core promoter element around -30 of transcription start
GmFH1	TATA-box	TATATA	593	6	+	Arabidopsis thaliana	core promoter element around -30 of transcription start
GmFH1	TATA-box	ATATAT	594	6	+	Brassica napus	core promoter element around -30 of transcription start
GmFH1	TATA-box	TATATA	595	6	+	Arabidopsis thaliana	core promoter element around -30 of transcription start
GmFH1	TATA-box	TATA	597	4	+	Arabidopsis thaliana	core promoter element around -30 of transcription start
GmFH1	TATA-box	TATAAAA	644	7	-	Pisum sativum	core promoter element around -30 of transcription start
GmFH1	TATA-box	TATAAA	645	6	-	Helianthus annuus	core promoter element around -30 of transcription start
GmFH1	TATA-box	TATAA	646	5	-	Arabidopsis thaliana	core promoter element around -30 of transcription start
GmFH1	TATA-box	TATA	647	4	+	Arabidopsis thaliana	core promoter element around -30 of transcription start
GmFH1	TATA-box	TATA	654	4	+	Arabidopsis thaliana	core promoter element around -30 of transcription start
GmFH1	TATA-box	ATATAT	718	6	+	Brassica napus	core promoter element around -30 of transcription start
GmFH1	TATA-box	TATA	719	4	+	Arabidopsis thaliana	core promoter element around -30 of transcription start
GmFH1	TATA-box	TATAAAT	816	7	-	Brassica juncea	core promoter element around -30 of transcription start
GmFH1	TATA-box	TATAAA	817	6	-	Helianthus annuus	core promoter element around -30 of transcription start
GmFH1	TATA-box	TATAA	818	5	-	Arabidopsis thaliana	core promoter element around -30 of transcription start
GmFH1	TATA-box	TATA	819	4	-	Arabidopsis thaliana	core promoter element around -30 of transcription start
GmFH1	TATA-box	TATA	829	4	-	Arabidopsis thaliana	core promoter element around -30 of transcription start
GmFH1	TATA-box	TATA	1110	4	-	Arabidopsis thaliana	core promoter element around -30 of transcription start
GmFH1	TATA-box	TACATAAA	1147	8	+	Oryza sativa	core promoter element around -30 of transcription start
GmFH1	TATA-box	TATACA	1268	6	-	Helianthus annuus	core promoter element around -30 of transcription start
GmFH1	TATA-box	TATA	1270	4	-	Arabidopsis thaliana	core promoter element around -30 of transcription start
GmFH1	TATA-box	TAAAGATT	1308	8	-	Arabidopsis thaliana	core promoter element around -30 of transcription start
GmFH1	MYB	CAACCA	893	6	+	Arabidopsis thaliana
GmFH1	MYB	CAACCA	912	6	+	Arabidopsis thaliana
GmFH1	MYB	CAACCA	1005	6	+	Arabidopsis thaliana
GmFH1	MYB	CAACCA	1032	6	+	Arabidopsis thaliana
GmFH1	W box	TTGACC	757	6	+	Arabidopsis thaliana
GmFH1	Unnamed__4	CTCC	909	4	+	Petroselinum hortense
GmFH1	CAT-box	GCCACT	935	6	+	Arabidopsis thaliana	cis-acting regulatory element related to meristem expression
GmFH1	TATA	TATAAAAT	243	8	+	Arabidopsis thaliana
GmFH1	TATA	TATAAAAT	379	8	-	Arabidopsis thaliana
GmFH1	TATA	TATAAAAT	573	8	-	Arabidopsis thaliana
GmFH1	Box 4	ATTAAT	23	6	+	Petroselinum crispum	part of a conserved DNA module involved in light responsiveness
GmFH1	Box 4	ATTAAT	204	6	+	Petroselinum crispum	part of a conserved DNA module involved in light responsiveness
GmFH1	Box 4	ATTAAT	221	6	+	Petroselinum crispum	part of a conserved DNA module involved in light responsiveness
GmFH1	Box 4	ATTAAT	512	6	+	Petroselinum crispum	part of a conserved DNA module involved in light responsiveness
GmFH1	Box 4	ATTAAT	672	6	+	Petroselinum crispum	part of a conserved DNA module involved in light responsiveness
GmFH1	Box 4	ATTAAT	772	6	-	Petroselinum crispum	part of a conserved DNA module involved in light responsiveness
GmFH10	Box 4	ATTAAT	103	6	+	Petroselinum crispum	part of a conserved DNA module involved in light responsiveness
GmFH10	Box 4	ATTAAT	131	6	+	Petroselinum crispum	part of a conserved DNA module involved in light responsiveness
GmFH10	Box 4	ATTAAT	940	6	-	Petroselinum crispum	part of a conserved DNA module involved in light responsiveness
GmFH10	TATA	TATAAAAT	47	8	+	Arabidopsis thaliana
GmFH10	TCA-element	CCATCTTTTT	993	9	+	Nicotiana tabacum	cis-acting element involved in salicylic acid responsiveness
GmFH10	CARE	CAACTCAC	435	8	+	Oryza sativa
GmFH10	MYB	CAACCA	387	6	-	Arabidopsis thaliana
GmFH10	MYB	CAACAG	1241	6	+	Arabidopsis thaliana
GmFH10		motif_sequence	140	4	+	organism	short_function
GmFH10		motif_sequence	182	4	-	organism	short_function
GmFH10		motif_sequence	638	4	-	organism	short_function
GmFH10		motif_sequence	702	4	-	organism	short_function
GmFH10		motif_sequence	724	4	+	organism	short_function
GmFH10		motif_sequence	880	4	+	organism	short_function
GmFH10		motif_sequence	885	4	+	organism	short_function
GmFH10		motif_sequence	892	4	+	organism	short_function
GmFH10		motif_sequence	965	4	+	organism	short_function
GmFH10		motif_sequence	1336	4	+	organism	short_function
GmFH10		motif_sequence	1470	4	+	organism	short_function
GmFH10		motif_sequence	1491	4	-	organism	short_function
GmFH10	CGTCA-motif	CGTCA	1093	5	-	Hordeum vulgare	cis-acting regulatory element involved in the MeJA-responsiveness
GmFH10	G-Box	CACGTT	1402	6	-	Pisum sativum	cis-acting regulatory element involved in light responsiveness
GmFH10	GATA-motif	GATAGGA	898	7	-	Arabidopsis thaliana	part of a light responsive element
GmFH10	as-1	TGACG	1093	5	+	Arabidopsis thaliana
GmFH10	ARE	AAACCA	1173	6	+	Zea mays	cis-acting regulatory element essential for the anaerobic induction
GmFH10	TCT-motif	TCTTAC	787	6	-	Arabidopsis thaliana	part of a light responsive element
GmFH10	AE-box	AGAAACAA	1167	8	+	Arabidopsis thaliana	part of a module for light response
GmFH10	AE-box	AGAAACAA	1262	8	-	Arabidopsis thaliana	part of a module for light response
GmFH10	MYC	CATTTG	619	6	+	Arabidopsis thaliana
GmFH10	MYC	CATGTG	765	6	-	Arabidopsis thaliana
GmFH10	MYC	CATGTG	1353	6	-	Arabidopsis thaliana
GmFH10	Unnamed__4	CTCC	56	4	-	Petroselinum hortense
GmFH10	Unnamed__4	CTCC	142	4	+	Petroselinum hortense
GmFH10	Unnamed__4	CTCC	156	4	+	Petroselinum hortense
GmFH10	Unnamed__4	CTCC	887	4	+	Petroselinum hortense
GmFH10	Unnamed__4	CTCC	897	4	+	Petroselinum hortense
GmFH10	Unnamed__4	CTCC	967	4	+	Petroselinum hortense
GmFH10	Unnamed__4	CTCC	1452	4	+	Petroselinum hortense
GmFH10	TATA-box	TATATA	45	6	+	Arabidopsis thaliana	core promoter element around -30 of transcription start
GmFH10	TATA-box	ATATAA	46	6	+	Brassica oleracea	core promoter element around -30 of transcription start
GmFH10	TATA-box	TATA	47	4	+	Arabidopsis thaliana	core promoter element around -30 of transcription start
GmFH10	TATA-box	ATATAA	62	6	+	Brassica oleracea	core promoter element around -30 of transcription start
GmFH10	TATA-box	TATA	63	4	+	Arabidopsis thaliana	core promoter element around -30 of transcription start
GmFH10	TATA-box	TATACA	229	6	-	Helianthus annuus	core promoter element around -30 of transcription start
GmFH10	TATA-box	TATA	231	4	+	Arabidopsis thaliana	core promoter element around -30 of transcription start
GmFH10	TATA-box	TACAAAA	265	7	+	Oryza sativa	core promoter element around -30 of transcription start
GmFH10	TATA-box	TATAA	280	5	-	Arabidopsis thaliana	core promoter element around -30 of transcription start
GmFH10	TATA-box	TATA	281	4	+	Arabidopsis thaliana	core promoter element around -30 of transcription start
GmFH10	TATA-box	TATA	325	4	+	Arabidopsis thaliana	core promoter element around -30 of transcription start
GmFH10	TATA-box	ATATAT	498	6	+	Brassica napus	core promoter element around -30 of transcription start
GmFH10	TATA-box	TATA	499	4	+	Arabidopsis thaliana	core promoter element around -30 of transcription start
GmFH10	TATA-box	ccTATAAAaa	566	9	+	Arabidopsis thaliana	core promoter element around -30 of transcription start
GmFH10	TATA-box	ATATAA	567	6	+	Brassica oleracea	core promoter element around -30 of transcription start
GmFH10	TATA-box	TATA	568	4	+	Arabidopsis thaliana	core promoter element around -30 of transcription start
GmFH10	TATA-box	ATATAA	826	6	+	Brassica oleracea	core promoter element around -30 of transcription start
GmFH10	TATA-box	TATA	827	4	-	Arabidopsis thaliana	core promoter element around -30 of transcription start
GmFH10	TATA-box	TACAAAA	846	7	+	Oryza sativa	core promoter element around -30 of transcription start
GmFH10	TATA-box	TATATTTATATTT	1049	12	-	Avena sativa	core promoter element around -30 of transcription start
GmFH10	TATA-box	ATATAA	1057	6	+	Brassica oleracea	core promoter element around -30 of transcription start
GmFH10	TATA-box	TATA	1058	4	-	Arabidopsis thaliana	core promoter element around -30 of transcription start
GmFH10	TATA-box	TATTTAAA	1083	8	+	Arabidopsis thaliana	core promoter element around -30 of transcription start
GmFH10	TATA-box	ATATAA	1117	6	+	Brassica oleracea	core promoter element around -30 of transcription start
GmFH10	TATA-box	TATA	1118	4	-	Arabidopsis thaliana	core promoter element around -30 of transcription start
GmFH10	TATA-box	TATA	1148	4	-	Arabidopsis thaliana	core promoter element around -30 of transcription start
GmFH10	TATA-box	TATAAAA	1191	7	-	Pisum sativum	core promoter element around -30 of transcription start
GmFH10	TATA-box	TATAAA	1192	6	-	Helianthus annuus	core promoter element around -30 of transcription start
GmFH10	TATA-box	TATAA	1193	5	-	Arabidopsis thaliana	core promoter element around -30 of transcription start
GmFH10	TATA-box	TATA	1194	4	-	Arabidopsis thaliana	core promoter element around -30 of transcription start
GmFH10	TATA-box	TATAA	1408	5	-	Arabidopsis thaliana	core promoter element around -30 of transcription start
GmFH10	TATA-box	TATA	1409	4	-	Arabidopsis thaliana	core promoter element around -30 of transcription start
GmFH10	AT~TATA-box	TATATA	45	6	+	Arabidopsis thaliana
GmFH10	GT1-motif	GGTTAAT	91	7	+	Avena sativa	light responsive element
GmFH10	GT1-motif	GGTTAAT	928	7	+	Avena sativa	light responsive element
GmFH10	Myb-binding site	CAACAG	1241	6	+	Nicotiana tabacum
GmFH10	ABRE	ACGTG	1403	5	+	Arabidopsis thaliana	cis-acting element involved in the abscisic acid responsiveness
GmFH10	CAAT-box	CAAT	82	4	-	Nicotiana glutinosa
GmFH10	CAAT-box	CAAAT	110	5	-	Pisum sativum	common cis-acting element in promoter and enhancer regions
GmFH10	CAAT-box	CAAAT	217	5	-	Pisum sativum	common cis-acting element in promoter and enhancer regions
GmFH10	CAAT-box	CAAT	285	4	+	Nicotiana glutinosa
GmFH10	CAAT-box	CAAT	307	4	-	Nicotiana glutinosa
GmFH10	CAAT-box	CCAAT	370	5	+	Arabidopsis thaliana	common cis-acting element in promoter and enhancer regions
GmFH10	CAAT-box	CAAT	371	4	+	Nicotiana glutinosa
GmFH10	CAAT-box	CCAAT	485	5	+	Arabidopsis thaliana	common cis-acting element in promoter and enhancer regions
GmFH10	CAAT-box	CAAT	486	4	+	Nicotiana glutinosa
GmFH10	CAAT-box	CAAT	514	4	+	Nicotiana glutinosa
GmFH10	CAAT-box	CAAT	542	4	+	Nicotiana glutinosa
GmFH10	CAAT-box	CAAT	555	4	+	Nicotiana glutinosa
GmFH10	CAAT-box	CCAAT	586	5	-	Arabidopsis thaliana	common cis-acting element in promoter and enhancer regions
GmFH10	CAAT-box	CAAAT	620	5	-	Pisum sativum	common cis-acting element in promoter and enhancer regions
GmFH10	CAAT-box	CCAAT	654	5	-	Arabidopsis thaliana	common cis-acting element in promoter and enhancer regions
GmFH10	CAAT-box	CAAT	669	4	+	Nicotiana glutinosa
GmFH10	CAAT-box	CCAAT	889	5	+	Arabidopsis thaliana	common cis-acting element in promoter and enhancer regions
GmFH10	CAAT-box	CAAT	890	4	+	Nicotiana glutinosa
GmFH10	CAAT-box	CCAAT	907	5	-	Arabidopsis thaliana	common cis-acting element in promoter and enhancer regions
GmFH10	CAAT-box	CAAAT	1090	5	-	Pisum sativum	common cis-acting element in promoter and enhancer regions
GmFH10	CAAT-box	CAAT	1138	4	-	Nicotiana glutinosa
GmFH10	CAAT-box	CAAT	1142	4	+	Nicotiana glutinosa
GmFH10	CAAT-box	CAAT	1160	4	-	Nicotiana glutinosa
GmFH10	CAAT-box	CAAT	1321	4	+	Nicotiana glutinosa
GmFH10	MRE	AACCTAA	1459	7	+	Petroselinum crispum	MYB binding site involved in light responsiveness
GmFH10	TGACG-motif	TGACG	1093	5	+	Hordeum vulgare	cis-acting regulatory element involved in the MeJA-responsiveness
GmFH10	STRE	AGGGG	962	5	-	Arabidopsis thaliana
GmFH10	STRE	AGGGG	1454	5	-	Arabidopsis thaliana
GmFH10	AAGAA-motif	GAAAGAA	987	7	-	Avena sativa
GmFH11	TGACG-motif	TGACG	314	5	+	Hordeum vulgare	cis-acting regulatory element involved in the MeJA-responsiveness
GmFH11	STRE	AGGGG	727	5	+	Arabidopsis thaliana
GmFH11	AAGAA-motif	GAAAGAA	52	7	+	Avena sativa
GmFH11	MYB-like sequence	TAACCA	1085	6	-	Arabidopsis thaliana
GmFH11	ABRE	ACGTG	171	5	+	Arabidopsis thaliana	cis-acting element involved in the abscisic acid responsiveness
GmFH11	CAAT-box	CCAAT	65	5	+	Arabidopsis thaliana	common cis-acting element in promoter and enhancer regions
GmFH11	CAAT-box	CAAT	66	4	+	Nicotiana glutinosa
GmFH11	CAAT-box	TGCCAAC	160	7	-	Petunia hybrida	common cis-acting element in promoter and enhancer regions
GmFH11	CAAT-box	CCAAT	232	5	-	Arabidopsis thaliana	common cis-acting element in promoter and enhancer regions
GmFH11	CAAT-box	CAAAT	381	5	-	Pisum sativum	common cis-acting element in promoter and enhancer regions
GmFH11	CAAT-box	CCAAT	439	5	+	Arabidopsis thaliana	common cis-acting element in promoter and enhancer regions
GmFH11	CAAT-box	CAAT	440	4	+	Nicotiana glutinosa
GmFH11	CAAT-box	CAAT	458	4	-	Nicotiana glutinosa
GmFH11	CAAT-box	CAAAT	465	5	+	Pisum sativum	common cis-acting element in promoter and enhancer regions
GmFH11	CAAT-box	CAAT	488	4	-	Nicotiana glutinosa
GmFH11	CAAT-box	CAAT	567	4	-	Nicotiana glutinosa
GmFH11	CAAT-box	CAAT	583	4	+	Nicotiana glutinosa
GmFH11	CAAT-box	CAAAT	589	5	+	Pisum sativum	common cis-acting element in promoter and enhancer regions
GmFH11	CAAT-box	CAAT	827	4	-	Nicotiana glutinosa
GmFH11	CAAT-box	CAAT	861	4	-	Nicotiana glutinosa
GmFH11	CAAT-box	CAAAT	880	5	+	Pisum sativum	common cis-acting element in promoter and enhancer regions
GmFH11	CAAT-box	CAAT	883	4	-	Nicotiana glutinosa
GmFH11	CAAT-box	CAAT	928	4	-	Nicotiana glutinosa
GmFH11	CAAT-box	CAAAT	935	5	+	Pisum sativum	common cis-acting element in promoter and enhancer regions
GmFH11	CAAT-box	CAAT	958	4	+	Nicotiana glutinosa
GmFH11	CAAT-box	CAAT	960	4	-	Nicotiana glutinosa
GmFH11	CAAT-box	CCAAT	1010	5	+	Arabidopsis thaliana	common cis-acting element in promoter and enhancer regions
GmFH11	CAAT-box	CAAT	1011	4	+	Nicotiana glutinosa
GmFH11	CAAT-box	CAAT	1021	4	-	Nicotiana glutinosa
GmFH11	CAAT-box	CAAAT	1027	5	+	Pisum sativum	common cis-acting element in promoter and enhancer regions
GmFH11	CAAT-box	CAAAT	1030	5	-	Pisum sativum	common cis-acting element in promoter and enhancer regions
GmFH11	CAAT-box	CAAT	1048	4	-	Nicotiana glutinosa
GmFH11	CAAT-box	CAAAT	1096	5	-	Pisum sativum	common cis-acting element in promoter and enhancer regions
GmFH11	CAAT-box	CAAT	1132	4	+	Nicotiana glutinosa
GmFH11	CAAT-box	CAAAT	1179	5	+	Pisum sativum	common cis-acting element in promoter and enhancer regions
GmFH11	CAAT-box	CAAAT	1185	5	-	Pisum sativum	common cis-acting element in promoter and enhancer regions
GmFH11	CAAT-box	CAAAT	1220	5	-	Pisum sativum	common cis-acting element in promoter and enhancer regions
GmFH11	CAAT-box	CAAAT	1240	5	+	Pisum sativum	common cis-acting element in promoter and enhancer regions
GmFH11	CAAT-box	CAAT	1339	4	+	Nicotiana glutinosa
GmFH11	CAAT-box	CAAAT	1391	5	+	Pisum sativum	common cis-acting element in promoter and enhancer regions
GmFH11	CAAT-box	CAAAT	1464	5	+	Pisum sativum	common cis-acting element in promoter and enhancer regions
GmFH11	CAAT-box	CCAAT	1493	5	-	Arabidopsis thaliana	common cis-acting element in promoter and enhancer regions
GmFH11	Unnamed__6	taTAAATATct	463	10	+	Zea mays
GmFH11	DRE1	ACCGAGA	180	7	+	Zea mays
GmFH11	Myb	TAACTG	335	6	+	Arabidopsis thaliana
GmFH11	G-box	CACGAC	743	6	-	Zea mays	cis-acting regulatory element involved in light responsiveness
GmFH11	AT~TATA-box	TATATAAA	15	8	-	Arabidopsis thaliana
GmFH11	AT~TATA-box	TATATA	17	6	+	Arabidopsis thaliana
GmFH11	GT1-motif	GGTTAA	854	6	-	Arabidopsis thaliana	light responsive element
GmFH11	GT1-motif	GGTTAA	1086	6	+	Arabidopsis thaliana	light responsive element
GmFH11	DRE core	GCCGAC	1473	6	+	Arabidopsis thaliana
GmFH11	Unnamed__4	CTCC	138	4	+	Petroselinum hortense
GmFH11	Unnamed__4	CTCC	290	4	+	Petroselinum hortense
GmFH11	Unnamed__4	CTCC	730	4	-	Petroselinum hortense
GmFH11	Unnamed__4	CTCC	900	4	+	Petroselinum hortense
GmFH11	TATA-box	taTATAAAtc	13	9	-	Arabidopsis thaliana	core promoter element around -30 of transcription start
GmFH11	TATA-box	TATAAAT	14	7	-	Brassica juncea	core promoter element around -30 of transcription start
GmFH11	TATA-box	TATAAA	15	6	-	Helianthus annuus	core promoter element around -30 of transcription start
GmFH11	TATA-box	TATATAA	16	7	-	Arabidopsis thaliana	core promoter element around -30 of transcription start
GmFH11	TATA-box	TATATA	17	6	+	Arabidopsis thaliana	core promoter element around -30 of transcription start
GmFH11	TATA-box	TATA	19	4	+	Arabidopsis thaliana	core promoter element around -30 of transcription start
GmFH11	TATA-box	TATAA	87	5	-	Arabidopsis thaliana	core promoter element around -30 of transcription start
GmFH11	TATA-box	TATA	88	4	+	Arabidopsis thaliana	core promoter element around -30 of transcription start
GmFH11	TATA-box	TATA	147	4	+	Arabidopsis thaliana	core promoter element around -30 of transcription start
GmFH11	TATA-box	TACAAAA	375	7	+	Oryza sativa	core promoter element around -30 of transcription start
GmFH11	TATA-box	ATATAA	453	6	+	Brassica oleracea	core promoter element around -30 of transcription start
GmFH11	TATA-box	TATA	454	4	+	Arabidopsis thaliana	core promoter element around -30 of transcription start
GmFH11	TATA-box	TATAA	473	5	-	Arabidopsis thaliana	core promoter element around -30 of transcription start
GmFH11	TATA-box	TATA	474	4	+	Arabidopsis thaliana	core promoter element around -30 of transcription start
GmFH11	TATA-box	ATATAA	480	6	+	Brassica oleracea	core promoter element around -30 of transcription start
GmFH11	TATA-box	TATA	481	4	+	Arabidopsis thaliana	core promoter element around -30 of transcription start
GmFH11	TATA-box	TATA	510	4	+	Arabidopsis thaliana	core promoter element around -30 of transcription start
GmFH11	TATA-box	TATA	531	4	+	Arabidopsis thaliana	core promoter element around -30 of transcription start
GmFH11	TATA-box	TATA	552	4	+	Arabidopsis thaliana	core promoter element around -30 of transcription start
GmFH11	TATA-box	ATATAA	562	6	+	Brassica oleracea	core promoter element around -30 of transcription start
GmFH11	TATA-box	TATA	563	4	+	Arabidopsis thaliana	core promoter element around -30 of transcription start
GmFH11	TATA-box	TATAAAA	620	7	-	Pisum sativum	core promoter element around -30 of transcription start
GmFH11	TATA-box	TATAAA	621	6	-	Helianthus annuus	core promoter element around -30 of transcription start
GmFH11	TATA-box	TATAA	622	5	-	Arabidopsis thaliana	core promoter element around -30 of transcription start
GmFH11	TATA-box	TATA	623	4	+	Arabidopsis thaliana	core promoter element around -30 of transcription start
GmFH11	TATA-box	ATTATA	646	6	+	Brassica napus	core promoter element around -30 of transcription start
GmFH11	TATA-box	TATAA	647	5	-	Arabidopsis thaliana	core promoter element around -30 of transcription start
GmFH11	TATA-box	TATA	648	4	+	Arabidopsis thaliana	core promoter element around -30 of transcription start
GmFH11	TATA-box	TATAAAA	653	7	-	Pisum sativum	core promoter element around -30 of transcription start
GmFH11	TATA-box	TATAAA	654	6	-	Helianthus annuus	core promoter element around -30 of transcription start
GmFH11	TATA-box	TATAA	655	5	-	Arabidopsis thaliana	core promoter element around -30 of transcription start
GmFH11	TATA-box	TATA	656	4	+	Arabidopsis thaliana	core promoter element around -30 of transcription start
GmFH11	TATA-box	TATAAA	702	6	-	Helianthus annuus	core promoter element around -30 of transcription start
GmFH11	TATA-box	TATAA	703	5	-	Arabidopsis thaliana	core promoter element around -30 of transcription start
GmFH11	TATA-box	TATA	704	4	+	Arabidopsis thaliana	core promoter element around -30 of transcription start
GmFH11	TATA-box	TATA	785	4	-	Arabidopsis thaliana	core promoter element around -30 of transcription start
GmFH11	TATA-box	TATAAAT	1210	7	-	Brassica juncea	core promoter element around -30 of transcription start
GmFH11	TATA-box	TATAAA	1211	6	-	Helianthus annuus	core promoter element around -30 of transcription start
GmFH11	TATA-box	TATAA	1212	5	-	Arabidopsis thaliana	core promoter element around -30 of transcription start
GmFH11	TATA-box	TATA	1213	4	-	Arabidopsis thaliana	core promoter element around -30 of transcription start
GmFH11	TATA-box	ATATAT	1228	6	-	Brassica napus	core promoter element around -30 of transcription start
GmFH11	TATA-box	TATA	1229	4	-	Arabidopsis thaliana	core promoter element around -30 of transcription start
GmFH11	TATA-box	TATAA	1251	5	-	Arabidopsis thaliana	core promoter element around -30 of transcription start
GmFH11	TATA-box	TATA	1252	4	-	Arabidopsis thaliana	core promoter element around -30 of transcription start
GmFH11	TATA-box	TATACA	1482	6	-	Helianthus annuus	core promoter element around -30 of transcription start
GmFH11	TATA-box	TATA	1484	4	-	Arabidopsis thaliana	core promoter element around -30 of transcription start
GmFH11	WUN-motif	TTATTACAT	7	9	+	Nicotiana glutinosa
GmFH11	as-1	TGACG	314	5	+	Arabidopsis thaliana
GmFH11	ARE	AAACCA	255	6	-	Zea mays	cis-acting regulatory element essential for the anaerobic induction
GmFH11	ARE	AAACCA	951	6	+	Zea mays	cis-acting regulatory element essential for the anaerobic induction
GmFH11	MYC	CAATTG	958	6	-	Arabidopsis thaliana
GmFH11	MYC	CATTTG	1179	6	-	Arabidopsis thaliana
GmFH11	MYC	CATTTG	1391	6	-	Arabidopsis thaliana
GmFH11	chs-CMA1a	TTACTTAA	751	8	+	Daucus carota	part of a light responsive element
GmFH11	G-Box	CACGTT	170	6	-	Pisum sativum	cis-acting regulatory element involved in light responsiveness
GmFH11	Unnamed__1	CGTGG	172	5	+	Zea mays
GmFH11	I-box	cCATATCCAAT	827	10	-	Flaveria trinervia	part of a light responsive element
GmFH11	CGTCA-motif	CGTCA	314	5	-	Hordeum vulgare	cis-acting regulatory element involved in the MeJA-responsiveness
GmFH11	TATA	TATAAAAT	474	8	+	Arabidopsis thaliana
GmFH11	TATA	TATAAAAT	619	8	-	Arabidopsis thaliana
GmFH11	TATA	TATAAAAT	652	8	-	Arabidopsis thaliana
GmFH11	RY-element	CATGCATG	243	8	+	Helianthus annuus	cis-acting regulatory element involved in seed-specific regulation
GmFH11	MYB	CAACCA	351	6	-	Arabidopsis thaliana
GmFH11	MYB	CAACCA	410	6	+	Arabidopsis thaliana
GmFH11	MYB	TAACCA	1085	6	-	Arabidopsis thaliana
GmFH11		motif_sequence	60	4	+	organism	short_function
GmFH11		motif_sequence	201	4	-	organism	short_function
GmFH11		motif_sequence	329	4	+	organism	short_function
GmFH11		motif_sequence	570	4	-	organism	short_function
GmFH11		motif_sequence	672	4	-	organism	short_function
GmFH11		motif_sequence	723	4	-	organism	short_function
GmFH11		motif_sequence	1433	4	+	organism	short_function
GmFH12	GCN4_motif	TGAGTCA	657	7	-	Oryza sativa	cis-regulatory element involved in endosperm expression
GmFH12	ERE	ATTTCATA	102	8	-	Nicotiana glutinos
GmFH12	ERE	ATTTCATA	357	8	+	Nicotiana glutinos
GmFH12	TATC-box	TATCCCA	1000	7	+	Oryza sativa	cis-acting element involved in gibberellin-responsiveness
GmFH12	ARE	AAACCA	1283	6	+	Zea mays	cis-acting regulatory element essential for the anaerobic induction
GmFH12	as-1	TGACG	202	5	-	Arabidopsis thaliana
GmFH12	dOCT	CACGGATC	804	8	-	Zea mays
GmFH12	chs-CMA1a	TTACTTAA	414	8	+	Daucus carota	part of a light responsive element
GmFH12	chs-CMA1a	TTACTTAA	814	8	+	Daucus carota	part of a light responsive element
GmFH12	chs-CMA1a	TTACTTAA	927	8	-	Daucus carota	part of a light responsive element
GmFH12	MYC	CATGTG	242	6	-	Arabidopsis thaliana
GmFH12	MYC	CATTTG	506	6	+	Arabidopsis thaliana
GmFH12	MYC	CATTTG	617	6	-	Arabidopsis thaliana
GmFH12	MYC	CATTTG	948	6	+	Arabidopsis thaliana
GmFH12	TATA	TATAAAAT	1161	8	+	Arabidopsis thaliana
GmFH12		motif_sequence	189	4	-	organism	short_function
GmFH12		motif_sequence	1328	4	+	organism	short_function
GmFH12		motif_sequence	1484	4	-	organism	short_function
GmFH12	W box	TTGACC	396	6	+	Arabidopsis thaliana
GmFH12	CGTCA-motif	CGTCA	202	5	+	Hordeum vulgare	cis-acting regulatory element involved in the MeJA-responsiveness
GmFH12	CAAT-box	CAAT	121	4	+	Nicotiana glutinosa
GmFH12	CAAT-box	CAAAT	136	5	-	Pisum sativum	common cis-acting element in promoter and enhancer regions
GmFH12	CAAT-box	CAAAT	145	5	-	Pisum sativum	common cis-acting element in promoter and enhancer regions
GmFH12	CAAT-box	CAAT	271	4	-	Nicotiana glutinosa
GmFH12	CAAT-box	CAAT	298	4	-	Nicotiana glutinosa
GmFH12	CAAT-box	CAAT	364	4	-	Nicotiana glutinosa
GmFH12	CAAT-box	CAAAT	500	5	+	Pisum sativum	common cis-acting element in promoter and enhancer regions
GmFH12	CAAT-box	CAAAT	507	5	-	Pisum sativum	common cis-acting element in promoter and enhancer regions
GmFH12	CAAT-box	CAAAT	617	5	+	Pisum sativum	common cis-acting element in promoter and enhancer regions
GmFH12	CAAT-box	CCAAT	649	5	-	Arabidopsis thaliana	common cis-acting element in promoter and enhancer regions
GmFH12	CAAT-box	CAAAT	662	5	+	Pisum sativum	common cis-acting element in promoter and enhancer regions
GmFH12	CAAT-box	CAAAT	678	5	+	Pisum sativum	common cis-acting element in promoter and enhancer regions
GmFH12	CAAT-box	CAAT	681	4	-	Nicotiana glutinosa
GmFH12	CAAT-box	CAAT	700	4	+	Nicotiana glutinosa
GmFH12	CAAT-box	CAAT	897	4	+	Nicotiana glutinosa
GmFH12	CAAT-box	CCAAT	904	5	-	Arabidopsis thaliana	common cis-acting element in promoter and enhancer regions
GmFH12	CAAT-box	CAAT	943	4	-	Nicotiana glutinosa
GmFH12	CAAT-box	CAAAT	949	5	-	Pisum sativum	common cis-acting element in promoter and enhancer regions
GmFH12	CAAT-box	CAAAT	958	5	-	Pisum sativum	common cis-acting element in promoter and enhancer regions
GmFH12	CAAT-box	CAAT	980	4	-	Nicotiana glutinosa
GmFH12	CAAT-box	CAAT	1060	4	-	Nicotiana glutinosa
GmFH12	CAAT-box	CCAAT	1130	5	+	Arabidopsis thaliana	common cis-acting element in promoter and enhancer regions
GmFH12	CAAT-box	CAAT	1131	4	+	Nicotiana glutinosa
GmFH12	CAAT-box	CAAAT	1175	5	-	Pisum sativum	common cis-acting element in promoter and enhancer regions
GmFH12	CAAT-box	CAAAT	1377	5	-	Pisum sativum	common cis-acting element in promoter and enhancer regions
GmFH12	ABRE	ACGTG	234	5	-	Arabidopsis thaliana	cis-acting element involved in the abscisic acid responsiveness
GmFH12	TGACG-motif	TGACG	202	5	-	Hordeum vulgare	cis-acting regulatory element involved in the MeJA-responsiveness
GmFH12	STRE	AGGGG	855	5	+	Arabidopsis thaliana
GmFH12	AAGAA-motif	gGTAAAGAAA	346	9	-	Avena sativa
GmFH12	AAGAA-motif	GAAAGAA	1063	7	+	Avena sativa
GmFH12	AT-rich element	ATAGAAATCAA	151	10	-	Glycine max	binding site of AT-rich DNA binding protein (ATBP-1)
GmFH12	Unnamed__4	CTCC	168	4	-	Petroselinum hortense
GmFH12	Unnamed__4	CTCC	198	4	-	Petroselinum hortense
GmFH12	TATA-box	TATA	88	4	+	Arabidopsis thaliana	core promoter element around -30 of transcription start
GmFH12	TATA-box	taTATAAAtc	374	9	-	Arabidopsis thaliana	core promoter element around -30 of transcription start
GmFH12	TATA-box	TATACA	376	6	-	Helianthus annuus	core promoter element around -30 of transcription start
GmFH12	TATA-box	TATATA	378	6	+	Arabidopsis thaliana	core promoter element around -30 of transcription start
GmFH12	TATA-box	TATA	380	4	+	Arabidopsis thaliana	core promoter element around -30 of transcription start
GmFH12	TATA-box	TATACA	427	6	-	Helianthus annuus	core promoter element around -30 of transcription start
GmFH12	TATA-box	TATA	429	4	+	Arabidopsis thaliana	core promoter element around -30 of transcription start
GmFH12	TATA-box	TATTTAAA	431	8	+	Arabidopsis thaliana	core promoter element around -30 of transcription start
GmFH12	TATA-box	TATAAA	449	6	-	Helianthus annuus	core promoter element around -30 of transcription start
GmFH12	TATA-box	TATAA	450	5	-	Arabidopsis thaliana	core promoter element around -30 of transcription start
GmFH12	TATA-box	TATA	451	4	+	Arabidopsis thaliana	core promoter element around -30 of transcription start
GmFH12	TATA-box	TACATAAA	575	8	+	Oryza sativa	core promoter element around -30 of transcription start
GmFH12	TATA-box	TATA	989	4	-	Arabidopsis thaliana	core promoter element around -30 of transcription start
GmFH12	TATA-box	ATTATA	1072	6	+	Brassica napus	core promoter element around -30 of transcription start
GmFH12	TATA-box	TATATAA	1073	7	-	Arabidopsis thaliana	core promoter element around -30 of transcription start
GmFH12	TATA-box	TATATA	1074	6	-	Arabidopsis thaliana	core promoter element around -30 of transcription start
GmFH12	TATA-box	ATATAT	1075	6	-	Brassica napus	core promoter element around -30 of transcription start
GmFH12	TATA-box	TATA	1076	4	-	Arabidopsis thaliana	core promoter element around -30 of transcription start
GmFH12	TATA-box	ATTATA	1118	6	+	Brassica napus	core promoter element around -30 of transcription start
GmFH12	TATA-box	TATAA	1119	5	-	Arabidopsis thaliana	core promoter element around -30 of transcription start
GmFH12	TATA-box	TATA	1120	4	-	Arabidopsis thaliana	core promoter element around -30 of transcription start
GmFH12	TATA-box	ATTATA	1154	6	+	Brassica napus	core promoter element around -30 of transcription start
GmFH12	TATA-box	TATAA	1155	5	-	Arabidopsis thaliana	core promoter element around -30 of transcription start
GmFH12	TATA-box	TATA	1156	4	-	Arabidopsis thaliana	core promoter element around -30 of transcription start
GmFH12	TATA-box	ATATAA	1160	6	+	Brassica oleracea	core promoter element around -30 of transcription start
GmFH12	TATA-box	TATA	1161	4	-	Arabidopsis thaliana	core promoter element around -30 of transcription start
GmFH12	TATA-box	TATAAAT	1227	7	-	Brassica juncea	core promoter element around -30 of transcription start
GmFH12	TATA-box	TATAAA	1228	6	-	Helianthus annuus	core promoter element around -30 of transcription start
GmFH12	TATA-box	TATAA	1229	5	-	Arabidopsis thaliana	core promoter element around -30 of transcription start
GmFH12	TATA-box	TATA	1230	4	-	Arabidopsis thaliana	core promoter element around -30 of transcription start
GmFH12	TATA-box	TACAAAA	1249	7	-	Oryza sativa	core promoter element around -30 of transcription start
GmFH12	TATA-box	TATAA	1356	5	-	Arabidopsis thaliana	core promoter element around -30 of transcription start
GmFH12	TATA-box	TATA	1357	4	-	Arabidopsis thaliana	core promoter element around -30 of transcription start
GmFH12	WUN-motif	AAATTACT	486	8	+	Nicotiana glutinosa
GmFH12	AT~TATA-box	TATATA	378	6	+	Arabidopsis thaliana
GmFH12	AT~TATA-box	TATATA	1074	6	-	Arabidopsis thaliana
GmFH12	G-box	CACGTC	234	6	+	Zea mays	cis-acting regulatory element involved in light responsiveness
GmFH13	Unnamed__8	TCCACGTAGA	1462	9	-	Zea mays
GmFH13	MYC	CATGTG	28	6	+	Arabidopsis thaliana
GmFH13	MYC	CATGTG	829	6	-	Arabidopsis thaliana
GmFH13	MYC	CATTTG	1184	6	-	Arabidopsis thaliana
GmFH13	Unnamed__10	TCCACGTAGA	1462	9	-	Zea mays
GmFH13	ERE	ATTTTAAA	929	8	-	Nicotiana glutinos
GmFH13	ERE	ATTTTAAA	1292	8	-	Nicotiana glutinos
GmFH13	ERE	ATTTTAAA	1387	8	-	Nicotiana glutinos
GmFH13	ERE	ATTTTAAA	1399	8	+	Nicotiana glutinos
GmFH13	ERE	ATTTTAAA	1401	8	-	Nicotiana glutinos
GmFH13	ERE	ATTTTAAA	1454	8	-	Nicotiana glutinos
GmFH13	Unnamed__12	TCCACGTAGA	1462	9	-	Zea mays
GmFH13	Unnamed__1	CGTGG	806	5	+	Zea mays
GmFH13	Unnamed__1	CGTGG	1466	5	+	Zea mays
GmFH13	chs-CMA2a	TCACTTGA	1315	8	-	Petroselinum crispum	part of a light responsive element
GmFH13	TC-rich repeats	GTTTTCTTAC	1491	9	-	Nicotiana tabacum	cis-acting element involved in defense and stress responsiveness
GmFH13	Unnamed__14	TCCACGTAGA	1462	9	-	Zea mays
GmFH13		motif_sequence	430	4	-	organism	short_function
GmFH13		motif_sequence	472	4	+	organism	short_function
GmFH13		motif_sequence	976	4	-	organism	short_function
GmFH13		motif_sequence	1053	4	-	organism	short_function
GmFH13	MYB	CAACAG	82	6	-	Arabidopsis thaliana
GmFH13	TCA	TCATCTTCAT	428	9	-	Pisum sativum
GmFH13	CAT-box	GCCACT	368	6	-	Arabidopsis thaliana	cis-acting regulatory element related to meristem expression
GmFH13	TATA	TATAAAAT	1161	8	-	Arabidopsis thaliana
GmFH13	ABRE4	CACGTA	804	6	-	Zea mays
GmFH13	ABRE4	CACGTA	1464	6	-	Zea mays
GmFH13	Box 4	ATTAAT	1380	6	-	Petroselinum crispum	part of a conserved DNA module involved in light responsiveness
GmFH13	AAGAA-motif	GAAAGAA	565	7	+	Avena sativa
GmFH13	CAAT-box	CAAT	108	4	-	Nicotiana glutinosa
GmFH13	CAAT-box	CAAAT	122	5	+	Pisum sativum	common cis-acting element in promoter and enhancer regions
GmFH13	CAAT-box	CAAAT	181	5	-	Pisum sativum	common cis-acting element in promoter and enhancer regions
GmFH13	CAAT-box	CAAAT	214	5	-	Pisum sativum	common cis-acting element in promoter and enhancer regions
GmFH13	CAAT-box	CAAT	232	4	-	Nicotiana glutinosa
GmFH13	CAAT-box	CAAT	326	4	-	Nicotiana glutinosa
GmFH13	CAAT-box	CAAT	417	4	+	Nicotiana glutinosa
GmFH13	CAAT-box	CAAT	510	4	+	Nicotiana glutinosa
GmFH13	CAAT-box	CAAT	515	4	+	Nicotiana glutinosa
GmFH13	CAAT-box	CAAAT	534	5	-	Pisum sativum	common cis-acting element in promoter and enhancer regions
GmFH13	CAAT-box	CAAAT	555	5	-	Pisum sativum	common cis-acting element in promoter and enhancer regions
GmFH13	CAAT-box	CAAT	608	4	-	Nicotiana glutinosa
GmFH13	CAAT-box	CCAAT	612	5	+	Arabidopsis thaliana	common cis-acting element in promoter and enhancer regions
GmFH13	CAAT-box	CAAT	613	4	+	Nicotiana glutinosa
GmFH13	CAAT-box	CAAT	693	4	+	Nicotiana glutinosa
GmFH13	CAAT-box	CAAAT	758	5	-	Pisum sativum	common cis-acting element in promoter and enhancer regions
GmFH13	CAAT-box	CAAAT	768	5	+	Pisum sativum	common cis-acting element in promoter and enhancer regions
GmFH13	CAAT-box	CAAT	781	4	+	Nicotiana glutinosa
GmFH13	CAAT-box	CAAAT	869	5	-	Pisum sativum	common cis-acting element in promoter and enhancer regions
GmFH13	CAAT-box	CAAT	919	4	-	Nicotiana glutinosa
GmFH13	CAAT-box	CCAAT	948	5	+	Arabidopsis thaliana	common cis-acting element in promoter and enhancer regions
GmFH13	CAAT-box	CAAT	949	4	+	Nicotiana glutinosa
GmFH13	CAAT-box	CAAAT	958	5	+	Pisum sativum	common cis-acting element in promoter and enhancer regions
GmFH13	CAAT-box	CAAT	1078	4	-	Nicotiana glutinosa
GmFH13	CAAT-box	CAAAT	1118	5	-	Pisum sativum	common cis-acting element in promoter and enhancer regions
GmFH13	CAAT-box	CAAT	1133	4	+	Nicotiana glutinosa
GmFH13	CAAT-box	CAAAT	1135	5	-	Pisum sativum	common cis-acting element in promoter and enhancer regions
GmFH13	CAAT-box	CAAT	1177	4	-	Nicotiana glutinosa
GmFH13	CAAT-box	CAAAT	1184	5	+	Pisum sativum	common cis-acting element in promoter and enhancer regions
GmFH13	CAAT-box	CAAAT	1225	5	-	Pisum sativum	common cis-acting element in promoter and enhancer regions
GmFH13	CAAT-box	CAAT	1266	4	-	Nicotiana glutinosa
GmFH13	CAAT-box	CAAAT	1272	5	+	Pisum sativum	common cis-acting element in promoter and enhancer regions
GmFH13	CAAT-box	CAAT	1410	4	-	Nicotiana glutinosa
GmFH13	CAAT-box	CAAAT	1426	5	+	Pisum sativum	common cis-acting element in promoter and enhancer regions
GmFH13	ABRE3a	TACGTG	804	6	+	Zea mays
GmFH13	ABRE3a	TACGTG	1464	6	+	Zea mays
GmFH13	ABRE	ACGTG	805	5	+	Arabidopsis thaliana	cis-acting element involved in the abscisic acid responsiveness
GmFH13	ABRE	ACGTG	1465	5	+	Arabidopsis thaliana	cis-acting element involved in the abscisic acid responsiveness
GmFH13	TGA-element	AACGAC	298	6	+	Brassica oleracea	auxin-responsive element
GmFH13	Myb-binding site	CAACAG	82	6	-	Nicotiana tabacum
GmFH13	GT1-motif	GGTTAAT	1063	7	-	Avena sativa	light responsive element
GmFH13	GT1-motif	GGTTAA	1064	6	-	Arabidopsis thaliana	light responsive element
GmFH13	AT~TATA-box	TATATA	243	6	+	Arabidopsis thaliana
GmFH13	AT~TATA-box	TATATAAA	891	8	-	Arabidopsis thaliana
GmFH13	AT~TATA-box	TATATA	893	6	-	Arabidopsis thaliana
GmFH13	AT~TATA-box	TATATA	1045	6	-	Arabidopsis thaliana
GmFH13	AT~TATA-box	TATATAAA	1336	8	-	Arabidopsis thaliana
GmFH13	AT~TATA-box	TATATA	1338	6	-	Arabidopsis thaliana
GmFH13	G-box	CCACGTAA	803	8	-	Brassica napus	cis-acting regulatory element involved in light responsiveness
GmFH13	G-box	TACGTG	804	6	+	Arabidopsis thaliana	cis-acting regulatory element involved in light responsiveness
GmFH13	G-box	CCACGTAA	1463	8	-	Brassica napus	cis-acting regulatory element involved in light responsiveness
GmFH13	G-box	TACGTG	1464	6	+	Arabidopsis thaliana	cis-acting regulatory element involved in light responsiveness
GmFH13	GA-motif	ATAGATAA	695	8	+	Arabidopsis thaliana	part of a light responsive element
GmFH13	GA-motif	ATAGATAA	1110	8	-	Arabidopsis thaliana	part of a light responsive element
GmFH13	WRE3	CCACCT	486	6	-	Pisum sativum
GmFH13	TATA-box	TATATA	243	6	+	Arabidopsis thaliana	core promoter element around -30 of transcription start
GmFH13	TATA-box	ATATAT	244	6	+	Brassica napus	core promoter element around -30 of transcription start
GmFH13	TATA-box	TATA	245	4	+	Arabidopsis thaliana	core promoter element around -30 of transcription start
GmFH13	TATA-box	TATA	252	4	+	Arabidopsis thaliana	core promoter element around -30 of transcription start
GmFH13	TATA-box	TATAA	400	5	-	Arabidopsis thaliana	core promoter element around -30 of transcription start
GmFH13	TATA-box	TATA	401	4	+	Arabidopsis thaliana	core promoter element around -30 of transcription start
GmFH13	TATA-box	TATA	575	4	+	Arabidopsis thaliana	core promoter element around -30 of transcription start
GmFH13	TATA-box	TATAAA	891	6	-	Helianthus annuus	core promoter element around -30 of transcription start
GmFH13	TATA-box	TATATAA	892	7	-	Arabidopsis thaliana	core promoter element around -30 of transcription start
GmFH13	TATA-box	TATATA	893	6	-	Arabidopsis thaliana	core promoter element around -30 of transcription start
GmFH13	TATA-box	ATATAT	894	6	-	Brassica napus	core promoter element around -30 of transcription start
GmFH13	TATA-box	TATA	895	4	-	Arabidopsis thaliana	core promoter element around -30 of transcription start
GmFH13	TATA-box	TATATTTATATTT	897	12	+	Avena sativa	core promoter element around -30 of transcription start
GmFH13	TATA-box	TATAAAA	900	7	-	Pisum sativum	core promoter element around -30 of transcription start
GmFH13	TATA-box	TATAAA	901	6	-	Helianthus annuus	core promoter element around -30 of transcription start
GmFH13	TATA-box	TATAA	902	5	-	Arabidopsis thaliana	core promoter element around -30 of transcription start
GmFH13	TATA-box	TATA	903	4	-	Arabidopsis thaliana	core promoter element around -30 of transcription start
GmFH13	TATA-box	TATAAATA	905	8	-	Daucus carota	core promoter element around -30 of transcription start
GmFH13	TATA-box	TATAAAT	906	7	-	Brassica juncea	core promoter element around -30 of transcription start
GmFH13	TATA-box	TATAAA	907	6	-	Helianthus annuus	core promoter element around -30 of transcription start
GmFH13	TATA-box	TATAA	908	5	-	Arabidopsis thaliana	core promoter element around -30 of transcription start
GmFH13	TATA-box	TATA	909	4	-	Arabidopsis thaliana	core promoter element around -30 of transcription start
GmFH13	TATA-box	TATA	936	4	-	Arabidopsis thaliana	core promoter element around -30 of transcription start
GmFH13	TATA-box	TACAAAA	962	7	+	Oryza sativa	core promoter element around -30 of transcription start
GmFH13	TATA-box	ATTATA	992	6	+	Brassica napus	core promoter element around -30 of transcription start
GmFH13	TATA-box	TATAA	993	5	-	Arabidopsis thaliana	core promoter element around -30 of transcription start
GmFH13	TATA-box	TATA	994	4	-	Arabidopsis thaliana	core promoter element around -30 of transcription start
GmFH13	TATA-box	ATTATA	1027	6	+	Brassica napus	core promoter element around -30 of transcription start
GmFH13	TATA-box	TATAA	1028	5	-	Arabidopsis thaliana	core promoter element around -30 of transcription start
GmFH13	TATA-box	TATA	1029	4	-	Arabidopsis thaliana	core promoter element around -30 of transcription start
GmFH13	TATA-box	ATTATA	1043	6	+	Brassica napus	core promoter element around -30 of transcription start
GmFH13	TATA-box	TATATAA	1044	7	-	Arabidopsis thaliana	core promoter element around -30 of transcription start
GmFH13	TATA-box	TATATA	1045	6	-	Arabidopsis thaliana	core promoter element around -30 of transcription start
GmFH13	TATA-box	TATA	1047	4	-	Arabidopsis thaliana	core promoter element around -30 of transcription start
GmFH13	TATA-box	TATA	1115	4	-	Arabidopsis thaliana	core promoter element around -30 of transcription start
GmFH13	TATA-box	TATAA	1123	5	-	Arabidopsis thaliana	core promoter element around -30 of transcription start
GmFH13	TATA-box	TATA	1124	4	-	Arabidopsis thaliana	core promoter element around -30 of transcription start
GmFH13	TATA-box	TATAAAA	1162	7	-	Pisum sativum	core promoter element around -30 of transcription start
GmFH13	TATA-box	TATAAA	1163	6	-	Helianthus annuus	core promoter element around -30 of transcription start
GmFH13	TATA-box	TATAA	1164	5	-	Arabidopsis thaliana	core promoter element around -30 of transcription start
GmFH13	TATA-box	TATA	1165	4	-	Arabidopsis thaliana	core promoter element around -30 of transcription start
GmFH13	TATA-box	TATAAAT	1202	7	-	Brassica juncea	core promoter element around -30 of transcription start
GmFH13	TATA-box	TATAAA	1203	6	-	Helianthus annuus	core promoter element around -30 of transcription start
GmFH13	TATA-box	TATAA	1204	5	-	Arabidopsis thaliana	core promoter element around -30 of transcription start
GmFH13	TATA-box	TATA	1205	4	-	Arabidopsis thaliana	core promoter element around -30 of transcription start
GmFH13	TATA-box	TATA	1284	4	-	Arabidopsis thaliana	core promoter element around -30 of transcription start
GmFH13	TATA-box	ATATAA	1325	6	+	Brassica oleracea	core promoter element around -30 of transcription start
GmFH13	TATA-box	TATA	1326	4	-	Arabidopsis thaliana	core promoter element around -30 of transcription start
GmFH13	TATA-box	taTATAAAtc	1334	9	-	Arabidopsis thaliana	core promoter element around -30 of transcription start
GmFH13	TATA-box	TATAAAA	1335	7	-	Pisum sativum	core promoter element around -30 of transcription start
GmFH13	TATA-box	TATAAA	1336	6	-	Helianthus annuus	core promoter element around -30 of transcription start
GmFH13	TATA-box	TATATAA	1337	7	-	Arabidopsis thaliana	core promoter element around -30 of transcription start
GmFH13	TATA-box	TATATA	1338	6	-	Arabidopsis thaliana	core promoter element around -30 of transcription start
GmFH13	TATA-box	ATATAA	1339	6	+	Brassica oleracea	core promoter element around -30 of transcription start
GmFH13	TATA-box	TATA	1340	4	-	Arabidopsis thaliana	core promoter element around -30 of transcription start
GmFH13	TATA-box	TATAAAT	1358	7	-	Brassica juncea	core promoter element around -30 of transcription start
GmFH13	TATA-box	TATAAA	1359	6	-	Helianthus annuus	core promoter element around -30 of transcription start
GmFH13	TATA-box	TATAA	1360	5	-	Arabidopsis thaliana	core promoter element around -30 of transcription start
GmFH13	TATA-box	TATA	1361	4	-	Arabidopsis thaliana	core promoter element around -30 of transcription start
GmFH13	TATA-box	ATATAT	1365	6	-	Brassica napus	core promoter element around -30 of transcription start
GmFH13	TATA-box	TATA	1366	4	-	Arabidopsis thaliana	core promoter element around -30 of transcription start
GmFH13	TATA-box	TACATAAA	1439	8	-	Oryza sativa	core promoter element around -30 of transcription start
GmFH13	Unnamed__4	CTCC	15	4	-	Petroselinum hortense
GmFH13	Unnamed__4	CTCC	377	4	-	Petroselinum hortense
GmFH13	Unnamed__4	CTCC	438	4	-	Petroselinum hortense
GmFH13	Unnamed__4	CTCC	502	4	-	Petroselinum hortense
GmFH13	Unnamed__4	CTCC	543	4	-	Petroselinum hortense
GmFH13	Unnamed__4	CTCC	1101	4	-	Petroselinum hortense
GmFH14	TGACG-motif	TGACG	743	5	-	Hordeum vulgare	cis-acting regulatory element involved in the MeJA-responsiveness
GmFH14	MYB-like sequence	TAACCA	279	6	+	Arabidopsis thaliana
GmFH14	ACE	CTAACGTATT	1041	9	+	Petroselinum crispum	cis-acting element involved in light responsiveness
GmFH14	CAAT-box	CAAT	37	4	-	Nicotiana glutinosa
GmFH14	CAAT-box	CAAT	90	4	+	Nicotiana glutinosa
GmFH14	CAAT-box	CAAT	146	4	+	Nicotiana glutinosa
GmFH14	CAAT-box	CAAT	221	4	-	Nicotiana glutinosa
GmFH14	CAAT-box	CAAT	238	4	-	Nicotiana glutinosa
GmFH14	CAAT-box	CAAAT	283	5	+	Pisum sativum	common cis-acting element in promoter and enhancer regions
GmFH14	CAAT-box	CAAT	292	4	+	Nicotiana glutinosa
GmFH14	CAAT-box	CAAT	352	4	+	Nicotiana glutinosa
GmFH14	CAAT-box	CAAT	485	4	-	Nicotiana glutinosa
GmFH14	CAAT-box	CAAAT	499	5	-	Pisum sativum	common cis-acting element in promoter and enhancer regions
GmFH14	CAAT-box	CAAT	558	4	+	Nicotiana glutinosa
GmFH14	CAAT-box	CAAT	701	4	-	Nicotiana glutinosa
GmFH14	CAAT-box	CAAAT	746	5	+	Pisum sativum	common cis-acting element in promoter and enhancer regions
GmFH14	CAAT-box	CAAT	757	4	-	Nicotiana glutinosa
GmFH14	CAAT-box	CAAT	848	4	-	Nicotiana glutinosa
GmFH14	CAAT-box	CCAAT	877	5	+	Arabidopsis thaliana	common cis-acting element in promoter and enhancer regions
GmFH14	CAAT-box	CAAT	878	4	+	Nicotiana glutinosa
GmFH14	CAAT-box	CCAAT	987	5	+	Arabidopsis thaliana	common cis-acting element in promoter and enhancer regions
GmFH14	CAAT-box	CAAT	988	4	+	Nicotiana glutinosa
GmFH14	CAAT-box	CAAT	1127	4	-	Nicotiana glutinosa
GmFH14	CAAT-box	CAAT	1138	4	-	Nicotiana glutinosa
GmFH14	CAAT-box	CAAT	1229	4	-	Nicotiana glutinosa
GmFH14	CAAT-box	CAAAT	1238	5	+	Pisum sativum	common cis-acting element in promoter and enhancer regions
GmFH14	CAAT-box	CAAT	1276	4	+	Nicotiana glutinosa
GmFH14	CAAT-box	CAAT	1339	4	+	Nicotiana glutinosa
GmFH14	CAAT-box	CAAT	1469	4	+	Nicotiana glutinosa
GmFH14	ABRE	ACGTG	1481	5	-	Arabidopsis thaliana	cis-acting element involved in the abscisic acid responsiveness
GmFH14	G-box	CACGTC	1481	6	+	Zea mays	cis-acting regulatory element involved in light responsiveness
GmFH14	AT~TATA-box	TATATAAA	376	8	-	Arabidopsis thaliana
GmFH14	AT~TATA-box	TATATA	378	6	+	Arabidopsis thaliana
GmFH14	AT~TATA-box	TATATA	589	6	+	Arabidopsis thaliana
GmFH14	AT~TATA-box	TATATA	591	6	+	Arabidopsis thaliana
GmFH14	AT~TATA-box	TATATA	593	6	+	Arabidopsis thaliana
GmFH14	AT~TATA-box	TATATA	595	6	+	Arabidopsis thaliana
GmFH14	AT~TATA-box	TATATA	597	6	+	Arabidopsis thaliana
GmFH14	AT~TATA-box	TATATA	599	6	+	Arabidopsis thaliana
GmFH14	AT~TATA-box	TATATA	601	6	+	Arabidopsis thaliana
GmFH14	AT~TATA-box	TATATA	603	6	+	Arabidopsis thaliana
GmFH14	AT~TATA-box	TATATA	605	6	+	Arabidopsis thaliana
GmFH14	AT~TATA-box	TATATA	607	6	+	Arabidopsis thaliana
GmFH14	AT~TATA-box	TATATA	609	6	+	Arabidopsis thaliana
GmFH14	AT~TATA-box	TATATA	611	6	+	Arabidopsis thaliana
GmFH14	AT~TATA-box	TATATA	613	6	+	Arabidopsis thaliana
GmFH14	AT~TATA-box	TATATA	615	6	+	Arabidopsis thaliana
GmFH14	AT~TATA-box	TATATA	617	6	+	Arabidopsis thaliana
GmFH14	AT~TATA-box	TATATA	619	6	+	Arabidopsis thaliana
GmFH14	AT~TATA-box	TATATA	621	6	+	Arabidopsis thaliana
GmFH14	AT~TATA-box	TATATA	623	6	+	Arabidopsis thaliana
GmFH14	AT~TATA-box	TATATA	625	6	+	Arabidopsis thaliana
GmFH14	AT~TATA-box	TATATA	627	6	+	Arabidopsis thaliana
GmFH14	AT~TATA-box	TATATA	629	6	+	Arabidopsis thaliana
GmFH14	AT~TATA-box	TATATA	631	6	+	Arabidopsis thaliana
GmFH14	AT~TATA-box	TATATA	633	6	+	Arabidopsis thaliana
GmFH14	AT~TATA-box	TATATA	635	6	+	Arabidopsis thaliana
GmFH14	AT~TATA-box	TATATA	637	6	+	Arabidopsis thaliana
GmFH14	AT~TATA-box	TATATA	639	6	+	Arabidopsis thaliana
GmFH14	AT~TATA-box	TATATA	641	6	+	Arabidopsis thaliana
GmFH14	AT~TATA-box	TATATA	918	6	-	Arabidopsis thaliana
GmFH14	AT~TATA-box	TATATA	1005	6	-	Arabidopsis thaliana
GmFH14	AT~TATA-box	TATATA	1061	6	-	Arabidopsis thaliana
GmFH14	Unnamed__4	CTCC	509	4	-	Petroselinum hortense
GmFH14	Unnamed__4	CTCC	740	4	+	Petroselinum hortense
GmFH14	Unnamed__4	CTCC	1476	4	+	Petroselinum hortense
GmFH14	TATA-box	ATATAT	8	6	+	Brassica napus	core promoter element around -30 of transcription start
GmFH14	TATA-box	TATA	9	4	+	Arabidopsis thaliana	core promoter element around -30 of transcription start
GmFH14	TATA-box	TATAAA	59	6	-	Helianthus annuus	core promoter element around -30 of transcription start
GmFH14	TATA-box	TATAA	60	5	-	Arabidopsis thaliana	core promoter element around -30 of transcription start
GmFH14	TATA-box	TATA	61	4	+	Arabidopsis thaliana	core promoter element around -30 of transcription start
GmFH14	TATA-box	ATATAT	217	6	+	Brassica napus	core promoter element around -30 of transcription start
GmFH14	TATA-box	TATA	218	4	+	Arabidopsis thaliana	core promoter element around -30 of transcription start
GmFH14	TATA-box	ATATAA	339	6	+	Brassica oleracea	core promoter element around -30 of transcription start
GmFH14	TATA-box	TATA	340	4	+	Arabidopsis thaliana	core promoter element around -30 of transcription start
GmFH14	TATA-box	taTATAAAtc	374	9	-	Arabidopsis thaliana	core promoter element around -30 of transcription start
GmFH14	TATA-box	TATAAAT	375	7	-	Brassica juncea	core promoter element around -30 of transcription start
GmFH14	TATA-box	TATAAA	376	6	-	Helianthus annuus	core promoter element around -30 of transcription start
GmFH14	TATA-box	TATATAA	377	7	-	Arabidopsis thaliana	core promoter element around -30 of transcription start
GmFH14	TATA-box	TATATA	378	6	+	Arabidopsis thaliana	core promoter element around -30 of transcription start
GmFH14	TATA-box	ATATAT	379	6	+	Brassica napus	core promoter element around -30 of transcription start
GmFH14	TATA-box	TATA	380	4	+	Arabidopsis thaliana	core promoter element around -30 of transcription start
GmFH14	TATA-box	TATAAAA	413	7	-	Pisum sativum	core promoter element around -30 of transcription start
GmFH14	TATA-box	TATAAA	414	6	-	Helianthus annuus	core promoter element around -30 of transcription start
GmFH14	TATA-box	TATAA	415	5	-	Arabidopsis thaliana	core promoter element around -30 of transcription start
GmFH14	TATA-box	TATA	416	4	+	Arabidopsis thaliana	core promoter element around -30 of transcription start
GmFH14	TATA-box	TACAAAA	550	7	-	Oryza sativa	core promoter element around -30 of transcription start
GmFH14	TATA-box	ATATAT	588	6	+	Brassica napus	core promoter element around -30 of transcription start
GmFH14	TATA-box	TATATA	589	6	+	Arabidopsis thaliana	core promoter element around -30 of transcription start
GmFH14	TATA-box	ATATAT	590	6	+	Brassica napus	core promoter element around -30 of transcription start
GmFH14	TATA-box	TATATA	591	6	+	Arabidopsis thaliana	core promoter element around -30 of transcription start
GmFH14	TATA-box	ATATAT	592	6	+	Brassica napus	core promoter element around -30 of transcription start
GmFH14	TATA-box	TATATA	593	6	+	Arabidopsis thaliana	core promoter element around -30 of transcription start
GmFH14	TATA-box	ATATAT	594	6	+	Brassica napus	core promoter element around -30 of transcription start
GmFH14	TATA-box	TATATA	595	6	+	Arabidopsis thaliana	core promoter element around -30 of transcription start
GmFH14	TATA-box	ATATAT	596	6	+	Brassica napus	core promoter element around -30 of transcription start
GmFH14	TATA-box	TATATA	597	6	+	Arabidopsis thaliana	core promoter element around -30 of transcription start
GmFH14	TATA-box	ATATAT	598	6	+	Brassica napus	core promoter element around -30 of transcription start
GmFH14	TATA-box	TATATA	599	6	+	Arabidopsis thaliana	core promoter element around -30 of transcription start
GmFH14	TATA-box	ATATAT	600	6	+	Brassica napus	core promoter element around -30 of transcription start
GmFH14	TATA-box	TATATA	601	6	+	Arabidopsis thaliana	core promoter element around -30 of transcription start
GmFH14	TATA-box	ATATAT	602	6	+	Brassica napus	core promoter element around -30 of transcription start
GmFH14	TATA-box	TATATA	603	6	+	Arabidopsis thaliana	core promoter element around -30 of transcription start
GmFH14	TATA-box	ATATAT	604	6	+	Brassica napus	core promoter element around -30 of transcription start
GmFH14	TATA-box	TATATA	605	6	+	Arabidopsis thaliana	core promoter element around -30 of transcription start
GmFH14	TATA-box	ATATAT	606	6	+	Brassica napus	core promoter element around -30 of transcription start
GmFH14	TATA-box	TATATA	607	6	+	Arabidopsis thaliana	core promoter element around -30 of transcription start
GmFH14	TATA-box	ATATAT	608	6	+	Brassica napus	core promoter element around -30 of transcription start
GmFH14	TATA-box	TATATA	609	6	+	Arabidopsis thaliana	core promoter element around -30 of transcription start
GmFH14	TATA-box	ATATAT	610	6	+	Brassica napus	core promoter element around -30 of transcription start
GmFH14	TATA-box	TATATA	611	6	+	Arabidopsis thaliana	core promoter element around -30 of transcription start
GmFH14	TATA-box	ATATAT	612	6	+	Brassica napus	core promoter element around -30 of transcription start
GmFH14	TATA-box	TATATA	613	6	+	Arabidopsis thaliana	core promoter element around -30 of transcription start
GmFH14	TATA-box	ATATAT	614	6	+	Brassica napus	core promoter element around -30 of transcription start
GmFH14	TATA-box	TATATA	615	6	+	Arabidopsis thaliana	core promoter element around -30 of transcription start
GmFH14	TATA-box	ATATAT	616	6	+	Brassica napus	core promoter element around -30 of transcription start
GmFH14	TATA-box	TATATA	617	6	+	Arabidopsis thaliana	core promoter element around -30 of transcription start
GmFH14	TATA-box	ATATAT	618	6	+	Brassica napus	core promoter element around -30 of transcription start
GmFH14	TATA-box	TATATA	619	6	+	Arabidopsis thaliana	core promoter element around -30 of transcription start
GmFH14	TATA-box	ATATAT	620	6	+	Brassica napus	core promoter element around -30 of transcription start
GmFH14	TATA-box	TATATA	621	6	+	Arabidopsis thaliana	core promoter element around -30 of transcription start
GmFH14	TATA-box	ATATAT	622	6	+	Brassica napus	core promoter element around -30 of transcription start
GmFH14	TATA-box	TATATA	623	6	+	Arabidopsis thaliana	core promoter element around -30 of transcription start
GmFH14	TATA-box	ATATAT	624	6	+	Brassica napus	core promoter element around -30 of transcription start
GmFH14	TATA-box	TATATA	625	6	+	Arabidopsis thaliana	core promoter element around -30 of transcription start
GmFH14	TATA-box	ATATAT	626	6	+	Brassica napus	core promoter element around -30 of transcription start
GmFH14	TATA-box	TATATA	627	6	+	Arabidopsis thaliana	core promoter element around -30 of transcription start
GmFH14	TATA-box	ATATAT	628	6	+	Brassica napus	core promoter element around -30 of transcription start
GmFH14	TATA-box	TATATA	629	6	+	Arabidopsis thaliana	core promoter element around -30 of transcription start
GmFH14	TATA-box	ATATAT	630	6	+	Brassica napus	core promoter element around -30 of transcription start
GmFH14	TATA-box	TATATA	631	6	+	Arabidopsis thaliana	core promoter element around -30 of transcription start
GmFH14	TATA-box	ATATAT	632	6	+	Brassica napus	core promoter element around -30 of transcription start
GmFH14	TATA-box	TATATA	633	6	+	Arabidopsis thaliana	core promoter element around -30 of transcription start
GmFH14	TATA-box	ATATAT	634	6	+	Brassica napus	core promoter element around -30 of transcription start
GmFH14	TATA-box	TATATA	635	6	+	Arabidopsis thaliana	core promoter element around -30 of transcription start
GmFH14	TATA-box	ATATAT	636	6	+	Brassica napus	core promoter element around -30 of transcription start
GmFH14	TATA-box	TATATA	637	6	+	Arabidopsis thaliana	core promoter element around -30 of transcription start
GmFH14	TATA-box	ATATAT	638	6	+	Brassica napus	core promoter element around -30 of transcription start
GmFH14	TATA-box	TATATA	639	6	+	Arabidopsis thaliana	core promoter element around -30 of transcription start
GmFH14	TATA-box	ATATAT	640	6	+	Brassica napus	core promoter element around -30 of transcription start
GmFH14	TATA-box	TATATA	641	6	+	Arabidopsis thaliana	core promoter element around -30 of transcription start
GmFH14	TATA-box	ATATAT	642	6	+	Brassica napus	core promoter element around -30 of transcription start
GmFH14	TATA-box	TATA	643	4	+	Arabidopsis thaliana	core promoter element around -30 of transcription start
GmFH14	TATA-box	TATA	675	4	+	Arabidopsis thaliana	core promoter element around -30 of transcription start
GmFH14	TATA-box	ATATAT	688	6	+	Brassica napus	core promoter element around -30 of transcription start
GmFH14	TATA-box	TATA	689	4	+	Arabidopsis thaliana	core promoter element around -30 of transcription start
GmFH14	TATA-box	ATATAA	774	6	+	Brassica oleracea	core promoter element around -30 of transcription start
GmFH14	TATA-box	TATA	775	4	-	Arabidopsis thaliana	core promoter element around -30 of transcription start
GmFH14	TATA-box	ATATAA	781	6	+	Brassica oleracea	core promoter element around -30 of transcription start
GmFH14	TATA-box	TATA	782	4	-	Arabidopsis thaliana	core promoter element around -30 of transcription start
GmFH14	TATA-box	ccTATAAAaa	812	9	-	Arabidopsis thaliana	core promoter element around -30 of transcription start
GmFH14	TATA-box	TATAAAA	813	7	-	Pisum sativum	core promoter element around -30 of transcription start
GmFH14	TATA-box	TATAAA	814	6	-	Helianthus annuus	core promoter element around -30 of transcription start
GmFH14	TATA-box	TATAA	815	5	-	Arabidopsis thaliana	core promoter element around -30 of transcription start
GmFH14	TATA-box	TATA	816	4	-	Arabidopsis thaliana	core promoter element around -30 of transcription start
GmFH14	TATA-box	ATATAA	890	6	+	Brassica oleracea	core promoter element around -30 of transcription start
GmFH14	TATA-box	TATA	891	4	-	Arabidopsis thaliana	core promoter element around -30 of transcription start
GmFH14	TATA-box	ATATAT	917	6	-	Brassica napus	core promoter element around -30 of transcription start
GmFH14	TATA-box	TATATA	918	6	-	Arabidopsis thaliana	core promoter element around -30 of transcription start
GmFH14	TATA-box	ATATAA	919	6	+	Brassica oleracea	core promoter element around -30 of transcription start
GmFH14	TATA-box	TATA	920	4	-	Arabidopsis thaliana	core promoter element around -30 of transcription start
GmFH14	TATA-box	TATATAA	1004	7	-	Arabidopsis thaliana	core promoter element around -30 of transcription start
GmFH14	TATA-box	TATATA	1005	6	-	Arabidopsis thaliana	core promoter element around -30 of transcription start
GmFH14	TATA-box	ATATAT	1006	6	-	Brassica napus	core promoter element around -30 of transcription start
GmFH14	TATA-box	TATA	1007	4	-	Arabidopsis thaliana	core promoter element around -30 of transcription start
GmFH14	TATA-box	ATATAT	1060	6	-	Brassica napus	core promoter element around -30 of transcription start
GmFH14	TATA-box	TATATA	1061	6	-	Arabidopsis thaliana	core promoter element around -30 of transcription start
GmFH14	TATA-box	TATA	1063	4	-	Arabidopsis thaliana	core promoter element around -30 of transcription start
GmFH14	TATA-box	ATATAA	1095	6	+	Brassica oleracea	core promoter element around -30 of transcription start
GmFH14	TATA-box	TATA	1096	4	-	Arabidopsis thaliana	core promoter element around -30 of transcription start
GmFH14	TATA-box	TATATTTATATTT	1107	12	-	Avena sativa	core promoter element around -30 of transcription start
GmFH14	TATA-box	ATATAA	1109	6	+	Brassica oleracea	core promoter element around -30 of transcription start
GmFH14	TATA-box	TATA	1110	4	-	Arabidopsis thaliana	core promoter element around -30 of transcription start
GmFH14	TATA-box	TAAAGATT	1122	8	+	Arabidopsis thaliana	core promoter element around -30 of transcription start
GmFH14	TATA-box	ATATAA	1155	6	+	Brassica oleracea	core promoter element around -30 of transcription start
GmFH14	TATA-box	TATA	1156	4	-	Arabidopsis thaliana	core promoter element around -30 of transcription start
GmFH14	TATA-box	ATTATA	1169	6	+	Brassica napus	core promoter element around -30 of transcription start
GmFH14	TATA-box	TATAA	1170	5	-	Arabidopsis thaliana	core promoter element around -30 of transcription start
GmFH14	TATA-box	TATA	1171	4	-	Arabidopsis thaliana	core promoter element around -30 of transcription start
GmFH14	TATA-box	ATATAT	1199	6	-	Brassica napus	core promoter element around -30 of transcription start
GmFH14	TATA-box	TATA	1200	4	-	Arabidopsis thaliana	core promoter element around -30 of transcription start
GmFH14	TATA-box	taTATAAAtc	1216	9	+	Arabidopsis thaliana	core promoter element around -30 of transcription start
GmFH14	TATA-box	ATTATA	1260	6	+	Brassica napus	core promoter element around -30 of transcription start
GmFH14	TATA-box	TATAA	1261	5	-	Arabidopsis thaliana	core promoter element around -30 of transcription start
GmFH14	TATA-box	TATA	1262	4	-	Arabidopsis thaliana	core promoter element around -30 of transcription start
GmFH14	TATA-box	ATATAT	1278	6	-	Brassica napus	core promoter element around -30 of transcription start
GmFH14	TATA-box	TATA	1279	4	-	Arabidopsis thaliana	core promoter element around -30 of transcription start
GmFH14	TATA-box	ATTATA	1288	6	+	Brassica napus	core promoter element around -30 of transcription start
GmFH14	TATA-box	TATAA	1289	5	-	Arabidopsis thaliana	core promoter element around -30 of transcription start
GmFH14	TATA-box	TATA	1290	4	-	Arabidopsis thaliana	core promoter element around -30 of transcription start
GmFH14	TATA-box	ATATAA	1315	6	+	Brassica oleracea	core promoter element around -30 of transcription start
GmFH14	TATA-box	TATA	1316	4	-	Arabidopsis thaliana	core promoter element around -30 of transcription start
GmFH14	ARE	AAACCA	444	6	-	Zea mays	cis-acting regulatory element essential for the anaerobic induction
GmFH14	TATC-box	TATCCCA	541	7	-	Oryza sativa	cis-acting element involved in gibberellin-responsiveness
GmFH14	as-1	TGACG	743	5	-	Arabidopsis thaliana
GmFH14	chs-CMA1a	TTACTTAA	681	8	-	Daucus carota	part of a light responsive element
GmFH14	MYC	CATGTG	168	6	+	Arabidopsis thaliana
GmFH14	MYC	CATGTG	175	6	+	Arabidopsis thaliana
GmFH14	MYC	CATTTG	1238	6	-	Arabidopsis thaliana
GmFH14	Unnamed__1	CGTGG	1480	5	-	Zea mays
GmFH14	Myc	TCTCTTA	363	7	-	Arabidopsis thaliana
GmFH14	ERE	ATTTTAAA	266	8	+	Nicotiana glutinos
GmFH14	ERE	ATTTTAAA	268	8	-	Nicotiana glutinos
GmFH14	ERE	ATTTTAAA	938	8	+	Nicotiana glutinos
GmFH14	ERE	ATTTTAAA	940	8	-	Nicotiana glutinos
GmFH14	ERE	ATTTTAAA	1149	8	-	Nicotiana glutinos
GmFH14	ERE	ATTTTAAA	1180	8	-	Nicotiana glutinos
GmFH14	ERE	ATTTTAAA	1207	8	+	Nicotiana glutinos
GmFH14	ERE	ATTTTAAA	1209	8	-	Nicotiana glutinos
GmFH14	CGTCA-motif	CGTCA	743	5	+	Hordeum vulgare	cis-acting regulatory element involved in the MeJA-responsiveness
GmFH14	TATA	TATAAAAT	340	8	+	Arabidopsis thaliana
GmFH14	TATA	TATAAAAT	412	8	-	Arabidopsis thaliana
GmFH14	TATA	TATAAAAT	775	8	+	Arabidopsis thaliana
GmFH14	Box 4	ATTAAT	709	6	+	Petroselinum crispum	part of a conserved DNA module involved in light responsiveness
GmFH14	Box 4	ATTAAT	713	6	+	Petroselinum crispum	part of a conserved DNA module involved in light responsiveness
GmFH14	Box 4	ATTAAT	733	6	+	Petroselinum crispum	part of a conserved DNA module involved in light responsiveness
GmFH14	Box 4	ATTAAT	1085	6	-	Petroselinum crispum	part of a conserved DNA module involved in light responsiveness
GmFH14	Box 4	ATTAAT	1282	6	-	Petroselinum crispum	part of a conserved DNA module involved in light responsiveness
GmFH14		motif_sequence	1471	4	+	organism	short_function
GmFH14	MYB	TAACCA	279	6	+	Arabidopsis thaliana
GmFH14	W box	TTGACC	239	6	+	Arabidopsis thaliana
GmFH14	W box	TTGACC	1022	6	-	Arabidopsis thaliana
GmFH15	Myb	TAACTG	328	6	-	Arabidopsis thaliana
GmFH15	Myb	CAACTG	400	6	-	Arabidopsis thaliana
GmFH15	MYB recognition site	CCGTTG	187	6	+	Arabidopsis thaliana
GmFH15	AT~TATA-box	TATATA	241	6	+	Arabidopsis thaliana
GmFH15	AT~TATA-box	TATATA	243	6	+	Arabidopsis thaliana
GmFH15	AT~TATA-box	TATATA	245	6	+	Arabidopsis thaliana
GmFH15	G-box	CACGTC	1392	6	+	Zea mays	cis-acting regulatory element involved in light responsiveness
GmFH15	DRE core	GCCGAC	1297	6	+	Arabidopsis thaliana
GmFH15	TATA-box	TATA	176	4	+	Arabidopsis thaliana	core promoter element around -30 of transcription start
GmFH15	TATA-box	ATATAT	240	6	+	Brassica napus	core promoter element around -30 of transcription start
GmFH15	TATA-box	TATATA	241	6	+	Arabidopsis thaliana	core promoter element around -30 of transcription start
GmFH15	TATA-box	ATATAT	242	6	+	Brassica napus	core promoter element around -30 of transcription start
GmFH15	TATA-box	TATATA	243	6	+	Arabidopsis thaliana	core promoter element around -30 of transcription start
GmFH15	TATA-box	ATATAT	244	6	+	Brassica napus	core promoter element around -30 of transcription start
GmFH15	TATA-box	TATATA	245	6	+	Arabidopsis thaliana	core promoter element around -30 of transcription start
GmFH15	TATA-box	ATATAA	246	6	+	Brassica oleracea	core promoter element around -30 of transcription start
GmFH15	TATA-box	TATA	247	4	+	Arabidopsis thaliana	core promoter element around -30 of transcription start
GmFH15	TATA-box	TATTTAAA	445	8	+	Arabidopsis thaliana	core promoter element around -30 of transcription start
GmFH15	TATA-box	ATTATA	461	6	+	Brassica napus	core promoter element around -30 of transcription start
GmFH15	TATA-box	TATAA	462	5	-	Arabidopsis thaliana	core promoter element around -30 of transcription start
GmFH15	TATA-box	TATA	463	4	+	Arabidopsis thaliana	core promoter element around -30 of transcription start
GmFH15	TATA-box	TATAAATA	494	8	-	Daucus carota	core promoter element around -30 of transcription start
GmFH15	TATA-box	TATAAAT	495	7	-	Brassica juncea	core promoter element around -30 of transcription start
GmFH15	TATA-box	TATAAA	496	6	-	Helianthus annuus	core promoter element around -30 of transcription start
GmFH15	TATA-box	TATAA	497	5	-	Arabidopsis thaliana	core promoter element around -30 of transcription start
GmFH15	TATA-box	TATA	498	4	+	Arabidopsis thaliana	core promoter element around -30 of transcription start
GmFH15	WRE3	CCACCT	716	6	+	Pisum sativum
GmFH15	WUN-motif	AAATTACT	124	8	+	Nicotiana glutinosa
GmFH15	P-box	CCTTTTG	745	7	+	Oryza sativa	gibberellin-responsive element
GmFH15	Unnamed__4	CTCC	34	4	+	Petroselinum hortense
GmFH15	Unnamed__4	CTCC	612	4	-	Petroselinum hortense
GmFH15	Unnamed__4	CTCC	663	4	-	Petroselinum hortense
GmFH15	Unnamed__4	CTCC	741	4	+	Petroselinum hortense
GmFH15	Unnamed__4	CTCC	943	4	+	Petroselinum hortense
GmFH15	Unnamed__4	CTCC	958	4	+	Petroselinum hortense
GmFH15	Unnamed__4	CTCC	977	4	+	Petroselinum hortense
GmFH15	Unnamed__4	CTCC	980	4	+	Petroselinum hortense
GmFH15	Unnamed__4	CTCC	1001	4	+	Petroselinum hortense
GmFH15	Unnamed__4	CTCC	1004	4	+	Petroselinum hortense
GmFH15	Unnamed__4	CTCC	1016	4	+	Petroselinum hortense
GmFH15	Unnamed__4	CTCC	1097	4	+	Petroselinum hortense
GmFH15	Unnamed__4	CTCC	1100	4	+	Petroselinum hortense
GmFH15	Unnamed__4	CTCC	1103	4	+	Petroselinum hortense
GmFH15	Unnamed__4	CTCC	1106	4	+	Petroselinum hortense
GmFH15	Unnamed__4	CTCC	1109	4	+	Petroselinum hortense
GmFH15	Unnamed__4	CTCC	1115	4	+	Petroselinum hortense
GmFH15	Unnamed__4	CTCC	1149	4	+	Petroselinum hortense
GmFH15	Unnamed__4	CTCC	1162	4	+	Petroselinum hortense
GmFH15	Unnamed__4	CTCC	1191	4	+	Petroselinum hortense
GmFH15	Unnamed__4	CTCC	1201	4	+	Petroselinum hortense
GmFH15	Unnamed__4	CTCC	1293	4	+	Petroselinum hortense
GmFH15	Unnamed__4	CTCC	1353	4	+	Petroselinum hortense
GmFH15	Unnamed__4	CTCC	1440	4	+	Petroselinum hortense
GmFH15	MBS	CAACTG	400	6	-	Arabidopsis thaliana	MYB binding site involved in drought-inducibility
GmFH15	STRE	AGGGG	660	5	+	Arabidopsis thaliana
GmFH15	STRE	AGGGG	743	5	-	Arabidopsis thaliana
GmFH15	STRE	AGGGG	952	5	-	Arabidopsis thaliana
GmFH15	STRE	AGGGG	974	5	-	Arabidopsis thaliana
GmFH15	AAGAA-motif	gGTAAAGAAA	1414	9	-	Avena sativa
GmFH15	ABRE	ACGTG	1392	5	-	Arabidopsis thaliana	cis-acting element involved in the abscisic acid responsiveness
GmFH15	CAAT-box	CAAT	50	4	-	Nicotiana glutinosa
GmFH15	CAAT-box	CAAAT	59	5	-	Pisum sativum	common cis-acting element in promoter and enhancer regions
GmFH15	CAAT-box	CAAAT	89	5	+	Pisum sativum	common cis-acting element in promoter and enhancer regions
GmFH15	CAAT-box	CAAT	102	4	-	Nicotiana glutinosa
GmFH15	CAAT-box	CAAT	116	4	+	Nicotiana glutinosa
GmFH15	CAAT-box	CAAT	213	4	-	Nicotiana glutinosa
GmFH15	CAAT-box	CAAT	339	4	-	Nicotiana glutinosa
GmFH15	CAAT-box	CAAT	370	4	-	Nicotiana glutinosa
GmFH15	CAAT-box	CAAT	394	4	-	Nicotiana glutinosa
GmFH15	CAAT-box	CAAT	408	4	-	Nicotiana glutinosa
GmFH15	CAAT-box	CAAAT	431	5	+	Pisum sativum	common cis-acting element in promoter and enhancer regions
GmFH15	CAAT-box	CAAAT	441	5	+	Pisum sativum	common cis-acting element in promoter and enhancer regions
GmFH15	CAAT-box	CAAT	453	4	-	Nicotiana glutinosa
GmFH15	CAAT-box	CAAAT	470	5	-	Pisum sativum	common cis-acting element in promoter and enhancer regions
GmFH15	CAAT-box	CAAT	475	4	-	Nicotiana glutinosa
GmFH15	CAAT-box	CAAT	480	4	-	Nicotiana glutinosa
GmFH15	CAAT-box	CAAT	484	4	-	Nicotiana glutinosa
GmFH15	CAAT-box	CAAT	522	4	-	Nicotiana glutinosa
GmFH15	CAAT-box	CAAAT	571	5	+	Pisum sativum	common cis-acting element in promoter and enhancer regions
GmFH15	CAAT-box	CAAT	585	4	+	Nicotiana glutinosa
GmFH15	CAAT-box	CAAAT	789	5	+	Pisum sativum	common cis-acting element in promoter and enhancer regions
GmFH15	CAAT-box	CCAAT	1049	5	+	Arabidopsis thaliana	common cis-acting element in promoter and enhancer regions
GmFH15	CAAT-box	CAAT	1050	4	+	Nicotiana glutinosa
GmFH15	CAAT-box	CCAAT	1055	5	+	Arabidopsis thaliana	common cis-acting element in promoter and enhancer regions
GmFH15	CAAT-box	CAAT	1056	4	+	Nicotiana glutinosa
GmFH15	CAAT-box	CAAAT	1182	5	+	Pisum sativum	common cis-acting element in promoter and enhancer regions
GmFH15	CAAT-box	CAAT	1432	4	-	Nicotiana glutinosa
GmFH15	AC-II	CCACCAACCCCC	945	11	+	Phaseolus vulgaris
GmFH15	Myb-binding site	CAACAG	930	6	+	Nicotiana tabacum
GmFH15	TC-rich repeats	ATTCTCTAAC	330	9	-	Nicotiana tabacum	cis-acting element involved in defense and stress responsiveness
GmFH15	AC-I	(T/C)C(T/C)(C/T)ACC(T/C)ACC	908	8.5	+	Phaseolus vulgaris
GmFH15	TCA-element	TCAGAAGAGG	644	9	+	Brassica oleracea	cis-acting element involved in salicylic acid responsiveness
GmFH15	TCA-element	TCAGAAGAGG	653	9	+	Brassica oleracea	cis-acting element involved in salicylic acid responsiveness
GmFH15	MYB	CAACAG	930	6	+	Arabidopsis thaliana
GmFH15	MYB	CAACCA	1040	6	+	Arabidopsis thaliana
GmFH15		motif_sequence	96	4	+	organism	short_function
GmFH15		motif_sequence	98	4	-	organism	short_function
GmFH15		motif_sequence	323	4	+	organism	short_function
GmFH15		motif_sequence	518	4	-	organism	short_function
GmFH15		motif_sequence	619	4	-	organism	short_function
GmFH15		motif_sequence	627	4	-	organism	short_function
GmFH15		motif_sequence	656	4	-	organism	short_function
GmFH15		motif_sequence	732	4	+	organism	short_function
GmFH15		motif_sequence	792	4	+	organism	short_function
GmFH15		motif_sequence	1147	4	+	organism	short_function
GmFH15		motif_sequence	1185	4	+	organism	short_function
GmFH15		motif_sequence	1336	4	+	organism	short_function
GmFH15		motif_sequence	1417	4	+	organism	short_function
GmFH15	Box 4	ATTAAT	179	6	+	Petroselinum crispum	part of a conserved DNA module involved in light responsiveness
GmFH15	Box 4	ATTAAT	272	6	+	Petroselinum crispum	part of a conserved DNA module involved in light responsiveness
GmFH15	Box 4	ATTAAT	284	6	+	Petroselinum crispum	part of a conserved DNA module involved in light responsiveness
GmFH15	Box 4	ATTAAT	587	6	+	Petroselinum crispum	part of a conserved DNA module involved in light responsiveness
GmFH15	GARE-motif	TCTGTTG	930	7	-	Brassica oleracea	gibberellin-responsive element
GmFH15	ARE	AAACCA	9	6	-	Zea mays	cis-acting regulatory element essential for the anaerobic induction
GmFH15	CCAAT-box	CAACGG	187	6	-	Hordeum vulgare	MYBHv1 binding site
GmFH15	ERE	ATTTTAAA	447	8	-	Nicotiana glutinos
GmFH15	GATA-motif	AAGGATAAGG	1111	9	-	Solanum tuberosum	part of a light responsive element
GmFH15	Unnamed__1	CGTGG	1471	5	-	Zea mays
GmFH16	CGTCA-motif	CGTCA	686	5	-	Hordeum vulgare	cis-acting regulatory element involved in the MeJA-responsiveness
GmFH16	CGTCA-motif	CGTCA	1271	5	+	Hordeum vulgare	cis-acting regulatory element involved in the MeJA-responsiveness
GmFH16	F-box	CTATTCTCATT	518	10	+	Lycopersicon esculentum
GmFH16	ABRE4	CACGTA	716	6	+	Zea mays
GmFH16	Box 4	ATTAAT	179	6	+	Petroselinum crispum	part of a conserved DNA module involved in light responsiveness
GmFH16	Box 4	ATTAAT	917	6	-	Petroselinum crispum	part of a conserved DNA module involved in light responsiveness
GmFH16	Box 4	ATTAAT	1094	6	-	Petroselinum crispum	part of a conserved DNA module involved in light responsiveness
GmFH16	Box 4	ATTAAT	1133	6	-	Petroselinum crispum	part of a conserved DNA module involved in light responsiveness
GmFH16	Box 4	ATTAAT	1149	6	-	Petroselinum crispum	part of a conserved DNA module involved in light responsiveness
GmFH16	W box	TTGACC	824	6	+	Arabidopsis thaliana
GmFH16	TCA	TCATCTTCAT	1388	9	+	Pisum sativum
GmFH16	TCA-element	CCATCTTTTT	1069	9	+	Nicotiana tabacum	cis-acting element involved in salicylic acid responsiveness
GmFH16		motif_sequence	163	4	+	organism	short_function
GmFH16		motif_sequence	719	4	-	organism	short_function
GmFH16		motif_sequence	746	4	-	organism	short_function
GmFH16		motif_sequence	973	4	+	organism	short_function
GmFH16		motif_sequence	975	4	-	organism	short_function
GmFH16		motif_sequence	1098	4	+	organism	short_function
GmFH16		motif_sequence	1219	4	-	organism	short_function
GmFH16		motif_sequence	1343	4	+	organism	short_function
GmFH16		motif_sequence	1390	4	+	organism	short_function
GmFH16		motif_sequence	1418	4	-	organism	short_function
GmFH16	MYB	TAACCA	767	6	+	Arabidopsis thaliana
GmFH16	LTR	CCGAAA	828	6	+	Hordeum vulgare	cis-acting element involved in low-temperature responsiveness
GmFH16	as-1	TGACG	686	5	+	Arabidopsis thaliana
GmFH16	as-1	TGACG	1271	5	-	Arabidopsis thaliana
GmFH16	TCT-motif	TCTTAC	534	6	+	Arabidopsis thaliana	part of a light responsive element
GmFH16	ARE	AAACCA	1066	6	+	Zea mays	cis-acting regulatory element essential for the anaerobic induction
GmFH16	MYC	CAATTG	1226	6	-	Arabidopsis thaliana
GmFH16	MYC	CATTTG	1371	6	-	Arabidopsis thaliana
GmFH16	GATA-motif	GATAGGG	419	7	-	Pisum sativum	part of a light responsive element
GmFH16	GATA-motif	AAGGATAAGG	1282	9	+	Solanum tuberosum	part of a light responsive element
GmFH16	Myc	TCTCTTA	532	7	+	Arabidopsis thaliana
GmFH16	I-box	AGATAAGG	1339	8	-	Triticum aestivum	part of a light responsive element
GmFH16	ERE	ATTTTAAA	228	8	-	Nicotiana glutinos
GmFH16	MBSI	aaaAaaC(G/C)GTTA	935	11	+	Petunia hybrida	MYB binding site involved in flavonoid biosynthetic genes regulation
GmFH16	MBSI	TTTTTACGGTTA	1074	11	+	Petunia hybrida	MYB binding site involved in flavonoid biosynthetic genes regulation
GmFH16	Myb	CAACTG	727	6	+	Arabidopsis thaliana
GmFH16	Myb	TAACTG	941	6	-	Arabidopsis thaliana
GmFH16	Myb	CAACTG	978	6	-	Arabidopsis thaliana
GmFH16	Myb	TAACTG	1080	6	-	Arabidopsis thaliana
GmFH16	G-box	TACGTG	716	6	-	Arabidopsis thaliana	cis-acting regulatory element involved in light responsiveness
GmFH16	AT~TATA-box	TATATAAA	203	8	-	Arabidopsis thaliana
GmFH16	AT~TATA-box	TATATA	205	6	+	Arabidopsis thaliana
GmFH16	AT~TATA-box	TATATA	797	6	-	Arabidopsis thaliana
GmFH16	AT~TATA-box	TATATA	990	6	-	Arabidopsis thaliana
GmFH16	AT~TATA-box	TATATA	992	6	-	Arabidopsis thaliana
GmFH16	AT~TATA-box	TATATA	994	6	-	Arabidopsis thaliana
GmFH16	Unnamed__4	CTCC	31	4	-	Petroselinum hortense
GmFH16	Unnamed__4	CTCC	1181	4	-	Petroselinum hortense
GmFH16	Unnamed__4	CTCC	1368	4	+	Petroselinum hortense
GmFH16	Unnamed__4	CTCC	1454	4	+	Petroselinum hortense
GmFH16	Unnamed__4	CTCC	1463	4	+	Petroselinum hortense
GmFH16	Unnamed__4	CTCC	1469	4	+	Petroselinum hortense
GmFH16	circadian	CAAAGATATC	786	9	-	Lycopersicon esculentum	cis-acting regulatory element involved in circadian control
GmFH16	WRE3	CCACCT	1427	6	+	Pisum sativum
GmFH16	TATA-box	TATACA	44	6	-	Helianthus annuus	core promoter element around -30 of transcription start
GmFH16	TATA-box	TATA	46	4	+	Arabidopsis thaliana	core promoter element around -30 of transcription start
GmFH16	TATA-box	TATACA	56	6	-	Helianthus annuus	core promoter element around -30 of transcription start
GmFH16	TATA-box	TATA	58	4	+	Arabidopsis thaliana	core promoter element around -30 of transcription start
GmFH16	TATA-box	ATATAT	75	6	+	Brassica napus	core promoter element around -30 of transcription start
GmFH16	TATA-box	TATA	76	4	+	Arabidopsis thaliana	core promoter element around -30 of transcription start
GmFH16	TATA-box	ATATAT	88	6	+	Brassica napus	core promoter element around -30 of transcription start
GmFH16	TATA-box	TATA	89	4	+	Arabidopsis thaliana	core promoter element around -30 of transcription start
GmFH16	TATA-box	TACATAAA	114	8	-	Oryza sativa	core promoter element around -30 of transcription start
GmFH16	TATA-box	TATTTAAA	125	8	+	Arabidopsis thaliana	core promoter element around -30 of transcription start
GmFH16	TATA-box	ATATAT	134	6	+	Brassica napus	core promoter element around -30 of transcription start
GmFH16	TATA-box	TATA	135	4	+	Arabidopsis thaliana	core promoter element around -30 of transcription start
GmFH16	TATA-box	TATAAAA	202	7	-	Pisum sativum	core promoter element around -30 of transcription start
GmFH16	TATA-box	TATAAA	203	6	-	Helianthus annuus	core promoter element around -30 of transcription start
GmFH16	TATA-box	TATATAA	204	7	-	Arabidopsis thaliana	core promoter element around -30 of transcription start
GmFH16	TATA-box	TATATA	205	6	+	Arabidopsis thaliana	core promoter element around -30 of transcription start
GmFH16	TATA-box	ATATAA	206	6	+	Brassica oleracea	core promoter element around -30 of transcription start
GmFH16	TATA-box	TATA	207	4	+	Arabidopsis thaliana	core promoter element around -30 of transcription start
GmFH16	TATA-box	TATATTTATATTT	232	12	-	Avena sativa	core promoter element around -30 of transcription start
GmFH16	TATA-box	ATATAA	234	6	+	Brassica oleracea	core promoter element around -30 of transcription start
GmFH16	TATA-box	TATA	235	4	+	Arabidopsis thaliana	core promoter element around -30 of transcription start
GmFH16	TATA-box	ATTATA	261	6	+	Brassica napus	core promoter element around -30 of transcription start
GmFH16	TATA-box	TATAA	262	5	-	Arabidopsis thaliana	core promoter element around -30 of transcription start
GmFH16	TATA-box	TATA	263	4	+	Arabidopsis thaliana	core promoter element around -30 of transcription start
GmFH16	TATA-box	ATATAA	275	6	+	Brassica oleracea	core promoter element around -30 of transcription start
GmFH16	TATA-box	TATA	276	4	+	Arabidopsis thaliana	core promoter element around -30 of transcription start
GmFH16	TATA-box	TATAAA	306	6	-	Helianthus annuus	core promoter element around -30 of transcription start
GmFH16	TATA-box	TATAA	307	5	-	Arabidopsis thaliana	core promoter element around -30 of transcription start
GmFH16	TATA-box	TATA	308	4	+	Arabidopsis thaliana	core promoter element around -30 of transcription start
GmFH16	TATA-box	ATATAA	326	6	+	Brassica oleracea	core promoter element around -30 of transcription start
GmFH16	TATA-box	TATA	327	4	+	Arabidopsis thaliana	core promoter element around -30 of transcription start
GmFH16	TATA-box	TATAA	371	5	-	Arabidopsis thaliana	core promoter element around -30 of transcription start
GmFH16	TATA-box	TATA	372	4	+	Arabidopsis thaliana	core promoter element around -30 of transcription start
GmFH16	TATA-box	TATAAGAA	396	8	-	Zea mays	core promoter element around -30 of transcription start
GmFH16	TATA-box	TATAA	399	5	-	Arabidopsis thaliana	core promoter element around -30 of transcription start
GmFH16	TATA-box	TATA	400	4	+	Arabidopsis thaliana	core promoter element around -30 of transcription start
GmFH16	TATA-box	taTATAAAtc	456	9	-	Arabidopsis thaliana	core promoter element around -30 of transcription start
GmFH16	TATA-box	TATAAAA	459	7	-	Pisum sativum	core promoter element around -30 of transcription start
GmFH16	TATA-box	TATAAA	460	6	-	Helianthus annuus	core promoter element around -30 of transcription start
GmFH16	TATA-box	TATAA	461	5	-	Arabidopsis thaliana	core promoter element around -30 of transcription start
GmFH16	TATA-box	TATA	462	4	+	Arabidopsis thaliana	core promoter element around -30 of transcription start
GmFH16	TATA-box	TATAAAA	490	7	-	Pisum sativum	core promoter element around -30 of transcription start
GmFH16	TATA-box	TATAAA	491	6	-	Helianthus annuus	core promoter element around -30 of transcription start
GmFH16	TATA-box	TATAA	492	5	-	Arabidopsis thaliana	core promoter element around -30 of transcription start
GmFH16	TATA-box	TATA	493	4	+	Arabidopsis thaliana	core promoter element around -30 of transcription start
GmFH16	TATA-box	taTATAAAtc	553	9	-	Arabidopsis thaliana	core promoter element around -30 of transcription start
GmFH16	TATA-box	TATAAAA	556	7	-	Pisum sativum	core promoter element around -30 of transcription start
GmFH16	TATA-box	TATAAA	557	6	-	Helianthus annuus	core promoter element around -30 of transcription start
GmFH16	TATA-box	TATAA	558	5	-	Arabidopsis thaliana	core promoter element around -30 of transcription start
GmFH16	TATA-box	TATA	559	4	+	Arabidopsis thaliana	core promoter element around -30 of transcription start
GmFH16	TATA-box	TATA	673	4	+	Arabidopsis thaliana	core promoter element around -30 of transcription start
GmFH16	TATA-box	ATTATA	755	6	+	Brassica napus	core promoter element around -30 of transcription start
GmFH16	TATA-box	TATAA	756	5	-	Arabidopsis thaliana	core promoter element around -30 of transcription start
GmFH16	TATA-box	TATA	757	4	-	Arabidopsis thaliana	core promoter element around -30 of transcription start
GmFH16	TATA-box	TATACA	763	6	-	Helianthus annuus	core promoter element around -30 of transcription start
GmFH16	TATA-box	TATA	765	4	-	Arabidopsis thaliana	core promoter element around -30 of transcription start
GmFH16	TATA-box	ATATAT	796	6	-	Brassica napus	core promoter element around -30 of transcription start
GmFH16	TATA-box	TATATA	797	6	-	Arabidopsis thaliana	core promoter element around -30 of transcription start
GmFH16	TATA-box	ATATAT	798	6	-	Brassica napus	core promoter element around -30 of transcription start
GmFH16	TATA-box	TATA	799	4	-	Arabidopsis thaliana	core promoter element around -30 of transcription start
GmFH16	TATA-box	ATATAA	899	6	+	Brassica oleracea	core promoter element around -30 of transcription start
GmFH16	TATA-box	TATA	900	4	-	Arabidopsis thaliana	core promoter element around -30 of transcription start
GmFH16	TATA-box	ATATAT	989	6	-	Brassica napus	core promoter element around -30 of transcription start
GmFH16	TATA-box	TATATA	990	6	-	Arabidopsis thaliana	core promoter element around -30 of transcription start
GmFH16	TATA-box	ATATAT	991	6	-	Brassica napus	core promoter element around -30 of transcription start
GmFH16	TATA-box	TATATA	992	6	-	Arabidopsis thaliana	core promoter element around -30 of transcription start
GmFH16	TATA-box	ATATAT	993	6	-	Brassica napus	core promoter element around -30 of transcription start
GmFH16	TATA-box	TATATA	994	6	-	Arabidopsis thaliana	core promoter element around -30 of transcription start
GmFH16	TATA-box	ATATAA	995	6	+	Brassica oleracea	core promoter element around -30 of transcription start
GmFH16	TATA-box	TATA	996	4	-	Arabidopsis thaliana	core promoter element around -30 of transcription start
GmFH16	TATA-box	TAAAGATT	1049	8	+	Arabidopsis thaliana	core promoter element around -30 of transcription start
GmFH16	LAMP-element	CTTTATCA	24	8	-	Pisum sativum	part of a light responsive element
GmFH16	LAMP-element	CTTTATCA	497	8	+	Pisum sativum	part of a light responsive element
GmFH16	TGACG-motif	TGACG	686	5	+	Hordeum vulgare	cis-acting regulatory element involved in the MeJA-responsiveness
GmFH16	TGACG-motif	TGACG	1271	5	-	Hordeum vulgare	cis-acting regulatory element involved in the MeJA-responsiveness
GmFH16	AT-rich element	ATAGAAATCAA	454	10	-	Glycine max	binding site of AT-rich DNA binding protein (ATBP-1)
GmFH16	AT-rich element	ATAGAAATCAA	551	10	-	Glycine max	binding site of AT-rich DNA binding protein (ATBP-1)
GmFH16	MBS	CAACTG	727	6	+	Arabidopsis thaliana	MYB binding site involved in drought-inducibility
GmFH16	MBS	CAACTG	978	6	-	Arabidopsis thaliana	MYB binding site involved in drought-inducibility
GmFH16	MYB-like sequence	TAACCA	767	6	+	Arabidopsis thaliana
GmFH16	ABRE	CGTACGTGCA	714	9	-	Hordeum vulgare	cis-acting element involved in the abscisic acid responsiveness
GmFH16	ABRE	ACGTG	716	5	-	Arabidopsis thaliana	cis-acting element involved in the abscisic acid responsiveness
GmFH16	MRE	AACCTAA	315	7	-	Petroselinum crispum	MYB binding site involved in light responsiveness
GmFH16	CAAT-box	CAAT	144	4	+	Nicotiana glutinosa
GmFH16	CAAT-box	CAAT	268	4	+	Nicotiana glutinosa
GmFH16	CAAT-box	CAAT	293	4	+	Nicotiana glutinosa
GmFH16	CAAT-box	CAAAT	301	5	-	Pisum sativum	common cis-acting element in promoter and enhancer regions
GmFH16	CAAT-box	CAAAT	362	5	-	Pisum sativum	common cis-acting element in promoter and enhancer regions
GmFH16	CAAT-box	CAAT	393	4	+	Nicotiana glutinosa
GmFH16	CAAT-box	CAAAT	452	5	-	Pisum sativum	common cis-acting element in promoter and enhancer regions
GmFH16	CAAT-box	CAAT	486	4	+	Nicotiana glutinosa
GmFH16	CAAT-box	CAAAT	549	5	-	Pisum sativum	common cis-acting element in promoter and enhancer regions
GmFH16	CAAT-box	CAAAT	580	5	-	Pisum sativum	common cis-acting element in promoter and enhancer regions
GmFH16	CAAT-box	CCAAT	699	5	+	Arabidopsis thaliana	common cis-acting element in promoter and enhancer regions
GmFH16	CAAT-box	CAAT	700	4	+	Nicotiana glutinosa
GmFH16	CAAT-box	CAAT	704	4	+	Nicotiana glutinosa
GmFH16	CAAT-box	CAAT	823	4	-	Nicotiana glutinosa
GmFH16	CAAT-box	CAAT	1103	4	+	Nicotiana glutinosa
GmFH16	CAAT-box	CAAT	1123	4	+	Nicotiana glutinosa
GmFH16	CAAT-box	CAAT	1139	4	-	Nicotiana glutinosa
GmFH16	CAAT-box	CAAT	1161	4	-	Nicotiana glutinosa
GmFH16	CAAT-box	CAAT	1171	4	-	Nicotiana glutinosa
GmFH16	CAAT-box	CAAT	1195	4	-	Nicotiana glutinosa
GmFH16	CAAT-box	CAAT	1226	4	+	Nicotiana glutinosa
GmFH16	CAAT-box	CAAT	1228	4	-	Nicotiana glutinosa
GmFH16	CAAT-box	CAAAT	1371	5	+	Pisum sativum	common cis-acting element in promoter and enhancer regions
GmFH16	CAAT-box	CAAT	1477	4	+	Nicotiana glutinosa
GmFH16	ABRE3a	TACGTG	716	6	-	Zea mays
GmFH17	ABRE	ACGTG	1068	5	+	Arabidopsis thaliana	cis-acting element involved in the abscisic acid responsiveness
GmFH17	MRE	AACCTAA	986	7	-	Petroselinum crispum	MYB binding site involved in light responsiveness
GmFH17	CAAT-box	CAAT	117	4	-	Nicotiana glutinosa
GmFH17	CAAT-box	CAAAT	208	5	-	Pisum sativum	common cis-acting element in promoter and enhancer regions
GmFH17	CAAT-box	CAAT	505	4	-	Nicotiana glutinosa
GmFH17	CAAT-box	CAAT	606	4	+	Nicotiana glutinosa
GmFH17	CAAT-box	CAAT	697	4	+	Nicotiana glutinosa
GmFH17	CAAT-box	CCAAT	916	5	-	Arabidopsis thaliana	common cis-acting element in promoter and enhancer regions
GmFH17	CAAT-box	CAAT	1043	4	+	Nicotiana glutinosa
GmFH17	CAAT-box	CAAAT	1081	5	-	Pisum sativum	common cis-acting element in promoter and enhancer regions
GmFH17	CAAT-box	CAAT	1150	4	+	Nicotiana glutinosa
GmFH17	CAAT-box	CAAT	1168	4	+	Nicotiana glutinosa
GmFH17	CAAT-box	CAAT	1277	4	-	Nicotiana glutinosa
GmFH17	CAAT-box	CAAT	1282	4	-	Nicotiana glutinosa
GmFH17	CAAT-box	CCAAT	1299	5	+	Arabidopsis thaliana	common cis-acting element in promoter and enhancer regions
GmFH17	CAAT-box	CAAT	1300	4	+	Nicotiana glutinosa
GmFH17	CAAT-box	CAAAT	1302	5	-	Pisum sativum	common cis-acting element in promoter and enhancer regions
GmFH17	CAAT-box	CAAT	1322	4	+	Nicotiana glutinosa
GmFH17	CAAT-box	CCAAT	1412	5	-	Arabidopsis thaliana	common cis-acting element in promoter and enhancer regions
GmFH17	ABRE3a	TACGTG	1067	6	+	Zea mays
GmFH17	MYB-like sequence	TAACCA	941	6	+	Arabidopsis thaliana
GmFH17	Myb-binding site	CAACAG	1143	6	+	Nicotiana tabacum
GmFH17	MBS	CAACTG	723	6	-	Arabidopsis thaliana	MYB binding site involved in drought-inducibility
GmFH17	AAGAA-motif	gGTAAAGAAA	188	9	-	Avena sativa
GmFH17	AAGAA-motif	GAAAGAA	748	7	-	Avena sativa
GmFH17	STRE	AGGGG	1440	5	-	Arabidopsis thaliana
GmFH17	TATA-box	ATATAT	60	6	+	Brassica napus	core promoter element around -30 of transcription start
GmFH17	TATA-box	TATATA	61	6	+	Arabidopsis thaliana	core promoter element around -30 of transcription start
GmFH17	TATA-box	ATATAA	62	6	+	Brassica oleracea	core promoter element around -30 of transcription start
GmFH17	TATA-box	TATA	63	4	+	Arabidopsis thaliana	core promoter element around -30 of transcription start
GmFH17	TATA-box	TACATAAA	124	8	+	Oryza sativa	core promoter element around -30 of transcription start
GmFH17	TATA-box	TATA	205	4	+	Arabidopsis thaliana	core promoter element around -30 of transcription start
GmFH17	TATA-box	ATTATA	262	6	+	Brassica napus	core promoter element around -30 of transcription start
GmFH17	TATA-box	TATAA	263	5	-	Arabidopsis thaliana	core promoter element around -30 of transcription start
GmFH17	TATA-box	TATA	264	4	+	Arabidopsis thaliana	core promoter element around -30 of transcription start
GmFH17	TATA-box	ATATAA	301	6	+	Brassica oleracea	core promoter element around -30 of transcription start
GmFH17	TATA-box	TATA	302	4	+	Arabidopsis thaliana	core promoter element around -30 of transcription start
GmFH17	TATA-box	ATTATA	319	6	+	Brassica napus	core promoter element around -30 of transcription start
GmFH17	TATA-box	TATAA	320	5	-	Arabidopsis thaliana	core promoter element around -30 of transcription start
GmFH17	TATA-box	TATA	321	4	+	Arabidopsis thaliana	core promoter element around -30 of transcription start
GmFH17	TATA-box	ATATAT	360	6	+	Brassica napus	core promoter element around -30 of transcription start
GmFH17	TATA-box	TATA	361	4	+	Arabidopsis thaliana	core promoter element around -30 of transcription start
GmFH17	TATA-box	ATATAA	385	6	+	Brassica oleracea	core promoter element around -30 of transcription start
GmFH17	TATA-box	TATA	386	4	+	Arabidopsis thaliana	core promoter element around -30 of transcription start
GmFH17	TATA-box	TATAAAA	415	7	-	Pisum sativum	core promoter element around -30 of transcription start
GmFH17	TATA-box	TATAAA	416	6	-	Helianthus annuus	core promoter element around -30 of transcription start
GmFH17	TATA-box	TATAA	417	5	-	Arabidopsis thaliana	core promoter element around -30 of transcription start
GmFH17	TATA-box	TATA	418	4	+	Arabidopsis thaliana	core promoter element around -30 of transcription start
GmFH17	TATA-box	ccTATAAAaa	482	9	+	Arabidopsis thaliana	core promoter element around -30 of transcription start
GmFH17	TATA-box	TATATAA	535	7	-	Arabidopsis thaliana	core promoter element around -30 of transcription start
GmFH17	TATA-box	TATATA	536	6	+	Arabidopsis thaliana	core promoter element around -30 of transcription start
GmFH17	TATA-box	ATATAT	537	6	+	Brassica napus	core promoter element around -30 of transcription start
GmFH17	TATA-box	TATA	538	4	+	Arabidopsis thaliana	core promoter element around -30 of transcription start
GmFH17	TATA-box	TACAAAA	569	7	+	Oryza sativa	core promoter element around -30 of transcription start
GmFH17	TATA-box	ATATAT	643	6	+	Brassica napus	core promoter element around -30 of transcription start
GmFH17	TATA-box	TATATA	644	6	+	Arabidopsis thaliana	core promoter element around -30 of transcription start
GmFH17	TATA-box	ATATAT	645	6	+	Brassica napus	core promoter element around -30 of transcription start
GmFH17	TATA-box	TATA	646	4	+	Arabidopsis thaliana	core promoter element around -30 of transcription start
GmFH17	TATA-box	TATAA	668	5	-	Arabidopsis thaliana	core promoter element around -30 of transcription start
GmFH17	TATA-box	TATA	669	4	+	Arabidopsis thaliana	core promoter element around -30 of transcription start
GmFH17	TATA-box	TATAA	734	5	-	Arabidopsis thaliana	core promoter element around -30 of transcription start
GmFH17	TATA-box	TATA	735	4	+	Arabidopsis thaliana	core promoter element around -30 of transcription start
GmFH17	TATA-box	TACAAAA	774	7	+	Oryza sativa	core promoter element around -30 of transcription start
GmFH17	TATA-box	taTATAAAtc	835	9	-	Arabidopsis thaliana	core promoter element around -30 of transcription start
GmFH17	TATA-box	ATATAT	836	6	-	Brassica napus	core promoter element around -30 of transcription start
GmFH17	TATA-box	TATATA	837	6	-	Arabidopsis thaliana	core promoter element around -30 of transcription start
GmFH17	TATA-box	ATATAT	838	6	-	Brassica napus	core promoter element around -30 of transcription start
GmFH17	TATA-box	TATATA	839	6	-	Arabidopsis thaliana	core promoter element around -30 of transcription start
GmFH17	TATA-box	ATATAT	840	6	-	Brassica napus	core promoter element around -30 of transcription start
GmFH17	TATA-box	TATATA	841	6	-	Arabidopsis thaliana	core promoter element around -30 of transcription start
GmFH17	TATA-box	ATATAT	842	6	-	Brassica napus	core promoter element around -30 of transcription start
GmFH17	TATA-box	TATATA	843	6	-	Arabidopsis thaliana	core promoter element around -30 of transcription start
GmFH17	TATA-box	ATATAT	844	6	-	Brassica napus	core promoter element around -30 of transcription start
GmFH17	TATA-box	TATATA	845	6	-	Arabidopsis thaliana	core promoter element around -30 of transcription start
GmFH17	TATA-box	ATATAT	846	6	-	Brassica napus	core promoter element around -30 of transcription start
GmFH17	TATA-box	TATATA	847	6	-	Arabidopsis thaliana	core promoter element around -30 of transcription start
GmFH17	TATA-box	ATATAT	848	6	-	Brassica napus	core promoter element around -30 of transcription start
GmFH17	TATA-box	TATATA	849	6	-	Arabidopsis thaliana	core promoter element around -30 of transcription start
GmFH17	TATA-box	ATATAT	850	6	-	Brassica napus	core promoter element around -30 of transcription start
GmFH17	TATA-box	TATATA	851	6	-	Arabidopsis thaliana	core promoter element around -30 of transcription start
GmFH17	TATA-box	ATATAT	852	6	-	Brassica napus	core promoter element around -30 of transcription start
GmFH17	TATA-box	TATATA	853	6	-	Arabidopsis thaliana	core promoter element around -30 of transcription start
GmFH17	TATA-box	ATATAT	854	6	-	Brassica napus	core promoter element around -30 of transcription start
GmFH17	TATA-box	TATATA	855	6	-	Arabidopsis thaliana	core promoter element around -30 of transcription start
GmFH17	TATA-box	ATATAT	856	6	-	Brassica napus	core promoter element around -30 of transcription start
GmFH17	TATA-box	TATATA	857	6	-	Arabidopsis thaliana	core promoter element around -30 of transcription start
GmFH17	TATA-box	ATATAT	858	6	-	Brassica napus	core promoter element around -30 of transcription start
GmFH17	TATA-box	TATATA	859	6	-	Arabidopsis thaliana	core promoter element around -30 of transcription start
GmFH17	TATA-box	ATATAT	860	6	-	Brassica napus	core promoter element around -30 of transcription start
GmFH17	TATA-box	TATATA	861	6	-	Arabidopsis thaliana	core promoter element around -30 of transcription start
GmFH17	TATA-box	ATATAT	862	6	-	Brassica napus	core promoter element around -30 of transcription start
GmFH17	TATA-box	TATATA	863	6	-	Arabidopsis thaliana	core promoter element around -30 of transcription start
GmFH17	TATA-box	ATATAT	864	6	-	Brassica napus	core promoter element around -30 of transcription start
GmFH17	TATA-box	TATATA	865	6	-	Arabidopsis thaliana	core promoter element around -30 of transcription start
GmFH17	TATA-box	ATATAT	866	6	-	Brassica napus	core promoter element around -30 of transcription start
GmFH17	TATA-box	TATATA	867	6	-	Arabidopsis thaliana	core promoter element around -30 of transcription start
GmFH17	TATA-box	ATATAT	868	6	-	Brassica napus	core promoter element around -30 of transcription start
GmFH17	TATA-box	TATATA	869	6	-	Arabidopsis thaliana	core promoter element around -30 of transcription start
GmFH17	TATA-box	ATATAT	870	6	-	Brassica napus	core promoter element around -30 of transcription start
GmFH17	TATA-box	TATATA	871	6	-	Arabidopsis thaliana	core promoter element around -30 of transcription start
GmFH17	TATA-box	ATATAT	872	6	-	Brassica napus	core promoter element around -30 of transcription start
GmFH17	TATA-box	TATATA	873	6	-	Arabidopsis thaliana	core promoter element around -30 of transcription start
GmFH17	TATA-box	ATATAT	874	6	-	Brassica napus	core promoter element around -30 of transcription start
GmFH17	TATA-box	TATATA	875	6	-	Arabidopsis thaliana	core promoter element around -30 of transcription start
GmFH17	TATA-box	ATATAT	876	6	-	Brassica napus	core promoter element around -30 of transcription start
GmFH17	TATA-box	TATATA	877	6	-	Arabidopsis thaliana	core promoter element around -30 of transcription start
GmFH17	TATA-box	ATATAT	878	6	-	Brassica napus	core promoter element around -30 of transcription start
GmFH17	TATA-box	TATATA	879	6	-	Arabidopsis thaliana	core promoter element around -30 of transcription start
GmFH17	TATA-box	ATATAT	880	6	-	Brassica napus	core promoter element around -30 of transcription start
GmFH17	TATA-box	TATATA	881	6	-	Arabidopsis thaliana	core promoter element around -30 of transcription start
GmFH17	TATA-box	ATATAT	882	6	-	Brassica napus	core promoter element around -30 of transcription start
GmFH17	TATA-box	TATATA	883	6	-	Arabidopsis thaliana	core promoter element around -30 of transcription start
GmFH17	TATA-box	ATATAT	884	6	-	Brassica napus	core promoter element around -30 of transcription start
GmFH17	TATA-box	TATATA	885	6	-	Arabidopsis thaliana	core promoter element around -30 of transcription start
GmFH17	TATA-box	ATATAT	886	6	-	Brassica napus	core promoter element around -30 of transcription start
GmFH17	TATA-box	TATATA	887	6	-	Arabidopsis thaliana	core promoter element around -30 of transcription start
GmFH17	TATA-box	ATATAT	888	6	-	Brassica napus	core promoter element around -30 of transcription start
GmFH17	TATA-box	TATATA	889	6	-	Arabidopsis thaliana	core promoter element around -30 of transcription start
GmFH17	TATA-box	ATATAT	890	6	-	Brassica napus	core promoter element around -30 of transcription start
GmFH17	TATA-box	TATATA	891	6	-	Arabidopsis thaliana	core promoter element around -30 of transcription start
GmFH17	TATA-box	ATATAT	892	6	-	Brassica napus	core promoter element around -30 of transcription start
GmFH17	TATA-box	TATATA	893	6	-	Arabidopsis thaliana	core promoter element around -30 of transcription start
GmFH17	TATA-box	ATATAT	894	6	-	Brassica napus	core promoter element around -30 of transcription start
GmFH17	TATA-box	TATATA	895	6	-	Arabidopsis thaliana	core promoter element around -30 of transcription start
GmFH17	TATA-box	ATATAT	896	6	-	Brassica napus	core promoter element around -30 of transcription start
GmFH17	TATA-box	TATATA	897	6	-	Arabidopsis thaliana	core promoter element around -30 of transcription start
GmFH17	TATA-box	ATATAT	898	6	-	Brassica napus	core promoter element around -30 of transcription start
GmFH17	TATA-box	TATATA	899	6	-	Arabidopsis thaliana	core promoter element around -30 of transcription start
GmFH17	TATA-box	ATATAT	900	6	-	Brassica napus	core promoter element around -30 of transcription start
GmFH17	TATA-box	TATA	901	4	-	Arabidopsis thaliana	core promoter element around -30 of transcription start
GmFH17	TATA-box	ATATAT	934	6	-	Brassica napus	core promoter element around -30 of transcription start
GmFH17	TATA-box	TATATA	935	6	-	Arabidopsis thaliana	core promoter element around -30 of transcription start
GmFH17	TATA-box	ATATAT	936	6	-	Brassica napus	core promoter element around -30 of transcription start
GmFH17	TATA-box	TATATA	937	6	-	Arabidopsis thaliana	core promoter element around -30 of transcription start
GmFH17	TATA-box	ATATAA	938	6	+	Brassica oleracea	core promoter element around -30 of transcription start
GmFH17	TATA-box	TATA	939	4	-	Arabidopsis thaliana	core promoter element around -30 of transcription start
GmFH17	TATA-box	ATATAA	1162	6	+	Brassica oleracea	core promoter element around -30 of transcription start
GmFH17	TATA-box	TATA	1163	4	-	Arabidopsis thaliana	core promoter element around -30 of transcription start
GmFH17	TATA-box	ccTATAAAaa	1361	9	+	Arabidopsis thaliana	core promoter element around -30 of transcription start
GmFH17	TATA-box	TATA	1363	4	-	Arabidopsis thaliana	core promoter element around -30 of transcription start
GmFH17	TATA-box	TATA	1403	4	-	Arabidopsis thaliana	core promoter element around -30 of transcription start
GmFH17	TATA-box	TATA	1452	4	-	Arabidopsis thaliana	core promoter element around -30 of transcription start
GmFH17	Unnamed__4	CTCC	15	4	+	Petroselinum hortense
GmFH17	Unnamed__4	CTCC	161	4	-	Petroselinum hortense
GmFH17	Unnamed__4	CTCC	919	4	-	Petroselinum hortense
GmFH17	Unnamed__4	CTCC	1097	4	-	Petroselinum hortense
GmFH17	Unnamed__4	CTCC	1187	4	+	Petroselinum hortense
GmFH17	Unnamed__4	CTCC	1250	4	-	Petroselinum hortense
GmFH17	Unnamed__4	CTCC	1343	4	+	Petroselinum hortense
GmFH17	Unnamed__4	CTCC	1351	4	+	Petroselinum hortense
GmFH17	Unnamed__4	CTCC	1425	4	+	Petroselinum hortense
GmFH17	Unnamed__4	CTCC	1464	4	-	Petroselinum hortense
GmFH17	Myb	TAACTG	97	6	+	Arabidopsis thaliana
GmFH17	Myb	TAACTG	283	6	+	Arabidopsis thaliana
GmFH17	Myb	CAACTG	723	6	-	Arabidopsis thaliana
GmFH17	GT1-motif	GGTTAA	989	6	+	Arabidopsis thaliana	light responsive element
GmFH17	G-box	TACGTG	1067	6	+	Arabidopsis thaliana	cis-acting regulatory element involved in light responsiveness
GmFH17	AT~TATA-box	TATATA	61	6	+	Arabidopsis thaliana
GmFH17	AT~TATA-box	TATATA	536	6	+	Arabidopsis thaliana
GmFH17	AT~TATA-box	TATATA	644	6	+	Arabidopsis thaliana
GmFH17	AT~TATA-box	TATATA	837	6	-	Arabidopsis thaliana
GmFH17	AT~TATA-box	TATATA	839	6	-	Arabidopsis thaliana
GmFH17	AT~TATA-box	TATATA	841	6	-	Arabidopsis thaliana
GmFH17	AT~TATA-box	TATATA	843	6	-	Arabidopsis thaliana
GmFH17	AT~TATA-box	TATATA	845	6	-	Arabidopsis thaliana
GmFH17	AT~TATA-box	TATATA	847	6	-	Arabidopsis thaliana
GmFH17	AT~TATA-box	TATATA	849	6	-	Arabidopsis thaliana
GmFH17	AT~TATA-box	TATATA	851	6	-	Arabidopsis thaliana
GmFH17	AT~TATA-box	TATATA	853	6	-	Arabidopsis thaliana
GmFH17	AT~TATA-box	TATATA	855	6	-	Arabidopsis thaliana
GmFH17	AT~TATA-box	TATATA	857	6	-	Arabidopsis thaliana
GmFH17	AT~TATA-box	TATATA	859	6	-	Arabidopsis thaliana
GmFH17	AT~TATA-box	TATATA	861	6	-	Arabidopsis thaliana
GmFH17	AT~TATA-box	TATATA	863	6	-	Arabidopsis thaliana
GmFH17	AT~TATA-box	TATATA	865	6	-	Arabidopsis thaliana
GmFH17	AT~TATA-box	TATATA	867	6	-	Arabidopsis thaliana
GmFH17	AT~TATA-box	TATATA	869	6	-	Arabidopsis thaliana
GmFH17	AT~TATA-box	TATATA	871	6	-	Arabidopsis thaliana
GmFH17	AT~TATA-box	TATATA	873	6	-	Arabidopsis thaliana
GmFH17	AT~TATA-box	TATATA	875	6	-	Arabidopsis thaliana
GmFH17	AT~TATA-box	TATATA	877	6	-	Arabidopsis thaliana
GmFH17	AT~TATA-box	TATATA	879	6	-	Arabidopsis thaliana
GmFH17	AT~TATA-box	TATATA	881	6	-	Arabidopsis thaliana
GmFH17	AT~TATA-box	TATATA	883	6	-	Arabidopsis thaliana
GmFH17	AT~TATA-box	TATATA	885	6	-	Arabidopsis thaliana
GmFH17	AT~TATA-box	TATATA	887	6	-	Arabidopsis thaliana
GmFH17	AT~TATA-box	TATATA	889	6	-	Arabidopsis thaliana
GmFH17	AT~TATA-box	TATATA	891	6	-	Arabidopsis thaliana
GmFH17	AT~TATA-box	TATATA	893	6	-	Arabidopsis thaliana
GmFH17	AT~TATA-box	TATATA	895	6	-	Arabidopsis thaliana
GmFH17	AT~TATA-box	TATATA	897	6	-	Arabidopsis thaliana
GmFH17	AT~TATA-box	TATATA	899	6	-	Arabidopsis thaliana
GmFH17	AT~TATA-box	TATATA	935	6	-	Arabidopsis thaliana
GmFH17	AT~TATA-box	TATATA	937	6	-	Arabidopsis thaliana
GmFH17	ERE	ATTTTAAA	1431	8	+	Nicotiana glutinos
GmFH17	Unnamed__1	CGTGG	1069	5	+	Zea mays
GmFH17	ACA-motif	AATCACAACCATA	1370	12	+	Arabidopsis thaliana	part of gapA in (gapA-CMA1) involved with light responsiveness
GmFH17	W box	TTGACC	726	6	+	Arabidopsis thaliana
GmFH17	W box	TTGACC	1083	6	+	Arabidopsis thaliana
GmFH17	TCA-element	CCATCTTTTT	1378	9	+	Nicotiana tabacum	cis-acting element involved in salicylic acid responsiveness
GmFH17		motif_sequence	7	4	-	organism	short_function
GmFH17		motif_sequence	123	4	-	organism	short_function
GmFH17		motif_sequence	186	4	+	organism	short_function
GmFH17		motif_sequence	811	4	-	organism	short_function
GmFH17		motif_sequence	1061	4	-	organism	short_function
GmFH17		motif_sequence	1204	4	-	organism	short_function
GmFH17		motif_sequence	1341	4	+	organism	short_function
GmFH17	MYB	TAACCA	941	6	+	Arabidopsis thaliana
GmFH17	MYB	CAACAG	1143	6	+	Arabidopsis thaliana
GmFH17	MYB	CAACCA	1375	6	+	Arabidopsis thaliana
GmFH17	MYB	CAACCA	1493	6	+	Arabidopsis thaliana
GmFH17	AT1-motif	AATTATTTTTTATT	494	13	-	Solanum tuberosum	part of a light responsive module
GmFH17	TATA	TATAAAAT	302	8	+	Arabidopsis thaliana
GmFH17	TATA	TATAAAAT	414	8	-	Arabidopsis thaliana
GmFH17	Box 4	ATTAAT	249	6	+	Petroselinum crispum	part of a conserved DNA module involved in light responsiveness
GmFH17	Box 4	ATTAAT	501	6	+	Petroselinum crispum	part of a conserved DNA module involved in light responsiveness
GmFH17	ABRE4	CACGTA	1067	6	-	Zea mays
GmFH17	CAT-box	GCCACT	1311	6	+	Arabidopsis thaliana	cis-acting regulatory element related to meristem expression
GmFH17	TC-rich repeats	GTTTTCTTAC	34	9	-	Nicotiana tabacum	cis-acting element involved in defense and stress responsiveness
GmFH17	TC-rich repeats	ATTCTCTAAC	799	9	-	Nicotiana tabacum	cis-acting element involved in defense and stress responsiveness
GmFH18	Box 4	ATTAAT	743	6	+	Petroselinum crispum	part of a conserved DNA module involved in light responsiveness
GmFH18	Box 4	ATTAAT	773	6	-	Petroselinum crispum	part of a conserved DNA module involved in light responsiveness
GmFH18		motif_sequence	47	4	-	organism	short_function
GmFH18		motif_sequence	179	4	-	organism	short_function
GmFH18		motif_sequence	213	4	-	organism	short_function
GmFH18		motif_sequence	236	4	-	organism	short_function
GmFH18		motif_sequence	252	4	-	organism	short_function
GmFH18		motif_sequence	297	4	-	organism	short_function
GmFH18		motif_sequence	432	4	-	organism	short_function
GmFH18		motif_sequence	592	4	-	organism	short_function
GmFH18		motif_sequence	666	4	-	organism	short_function
GmFH18		motif_sequence	835	4	-	organism	short_function
GmFH18		motif_sequence	1335	4	-	organism	short_function
GmFH18		motif_sequence	1354	4	-	organism	short_function
GmFH18		motif_sequence	1414	4	+	organism	short_function
GmFH18	MYB	CAACCA	554	6	+	Arabidopsis thaliana
GmFH18	MYB	TAACCA	1267	6	+	Arabidopsis thaliana
GmFH18	MYB	CAACAG	1329	6	-	Arabidopsis thaliana
GmFH18	CGTCA-motif	CGTCA	785	5	+	Hordeum vulgare	cis-acting regulatory element involved in the MeJA-responsiveness
GmFH18	TC-rich repeats	GTTTTCTTAC	789	9	+	Nicotiana tabacum	cis-acting element involved in defense and stress responsiveness
GmFH18	TC-rich repeats	GTTTTCTTAC	937	9	-	Nicotiana tabacum	cis-acting element involved in defense and stress responsiveness
GmFH18	Unnamed__1	CGTGG	1036	5	-	Zea mays
GmFH18	GATA-motif	AAGATAAGATT	865	10	-	Arabidopsis thaliana	part of a light responsive element
GmFH18	TCT-motif	TCTTAC	793	6	+	Arabidopsis thaliana	part of a light responsive element
GmFH18	TCT-motif	TCTTAC	937	6	-	Arabidopsis thaliana	part of a light responsive element
GmFH18	TCT-motif	TCTTAC	1465	6	+	Arabidopsis thaliana	part of a light responsive element
GmFH18	ARE	AAACCA	29	6	-	Zea mays	cis-acting regulatory element essential for the anaerobic induction
GmFH18	ARE	AAACCA	468	6	-	Zea mays	cis-acting regulatory element essential for the anaerobic induction
GmFH18	ARE	AAACCA	1158	6	-	Zea mays	cis-acting regulatory element essential for the anaerobic induction
GmFH18	as-1	TGACG	785	5	-	Arabidopsis thaliana
GmFH18	MYC	CATGTG	230	6	+	Arabidopsis thaliana
GmFH18	MYC	CATTTG	451	6	-	Arabidopsis thaliana
GmFH18	MYC	CAATTG	820	6	-	Arabidopsis thaliana
GmFH18	Unnamed__4	CTCC	47	4	-	Petroselinum hortense
GmFH18	Unnamed__4	CTCC	122	4	-	Petroselinum hortense
GmFH18	Unnamed__4	CTCC	127	4	+	Petroselinum hortense
GmFH18	Unnamed__4	CTCC	179	4	-	Petroselinum hortense
GmFH18	Unnamed__4	CTCC	197	4	-	Petroselinum hortense
GmFH18	Unnamed__4	CTCC	419	4	-	Petroselinum hortense
GmFH18	Unnamed__4	CTCC	492	4	+	Petroselinum hortense
GmFH18	Unnamed__4	CTCC	702	4	-	Petroselinum hortense
GmFH18	Unnamed__4	CTCC	1073	4	-	Petroselinum hortense
GmFH18	Unnamed__4	CTCC	1080	4	-	Petroselinum hortense
GmFH18	Unnamed__4	CTCC	1335	4	-	Petroselinum hortense
GmFH18	Unnamed__4	CTCC	1397	4	-	Petroselinum hortense
GmFH18	Unnamed__4	CTCC	1444	4	+	Petroselinum hortense
GmFH18	WUN-motif	CCATTTCAA	394	9	+	Nicotiana glutinosa
GmFH18	TATA-box	TATAA	145	5	-	Arabidopsis thaliana	core promoter element around -30 of transcription start
GmFH18	TATA-box	TATA	146	4	+	Arabidopsis thaliana	core promoter element around -30 of transcription start
GmFH18	TATA-box	ATATAA	260	6	+	Brassica oleracea	core promoter element around -30 of transcription start
GmFH18	TATA-box	TATA	261	4	+	Arabidopsis thaliana	core promoter element around -30 of transcription start
GmFH18	TATA-box	TACAAAA	897	7	-	Oryza sativa	core promoter element around -30 of transcription start
GmFH18	TATA-box	TATAAA	1161	6	-	Helianthus annuus	core promoter element around -30 of transcription start
GmFH18	TATA-box	TATAA	1162	5	-	Arabidopsis thaliana	core promoter element around -30 of transcription start
GmFH18	TATA-box	TATA	1163	4	-	Arabidopsis thaliana	core promoter element around -30 of transcription start
GmFH18	TATA-box	TACAAAA	1483	7	+	Oryza sativa	core promoter element around -30 of transcription start
GmFH18	circadian	CAAAGATATC	1013	9	-	Lycopersicon esculentum	cis-acting regulatory element involved in circadian control
GmFH18	GT1-motif	GGTTAAT	1265	7	-	Avena sativa	light responsive element
GmFH18	GT1-motif	GGTTAA	1266	6	-	Arabidopsis thaliana	light responsive element
GmFH18	GT1-motif	GGTTAA	1437	6	-	Arabidopsis thaliana	light responsive element
GmFH18	G-box	CACGAC	225	6	+	Zea mays	cis-acting regulatory element involved in light responsiveness
GmFH18	TCCC-motif	TCTCCCT	177	7	-	Spinacia oleracea	part of a light responsive element
GmFH18	Myb	TAACTG	1326	6	+	Arabidopsis thaliana
GmFH18	Myb	CAACTG	1411	6	+	Arabidopsis thaliana
GmFH18	Box II	TGGTAATAA	1250	9	-	Solanum tuberosum	part of a light responsive element
GmFH18	Myb-binding site	CAACAG	1329	6	-	Nicotiana tabacum
GmFH18	MYB-like sequence	TAACCA	1267	6	+	Arabidopsis thaliana
GmFH18	GC-motif	CCCCCG	288	6	+	Zea mays	enhancer-like element involved in anoxic specific inducibility
GmFH18	ACE	CTAACGTATT	1476	9	-	Petroselinum crispum	cis-acting element involved in light responsiveness
GmFH18	CAAT-box	CAAAT	37	5	+	Pisum sativum	common cis-acting element in promoter and enhancer regions
GmFH18	CAAT-box	CAAT	66	4	-	Nicotiana glutinosa
GmFH18	CAAT-box	CAAT	316	4	-	Nicotiana glutinosa
GmFH18	CAAT-box	CAAAT	325	5	-	Pisum sativum	common cis-acting element in promoter and enhancer regions
GmFH18	CAAT-box	CAAT	372	4	-	Nicotiana glutinosa
GmFH18	CAAT-box	CAAAT	400	5	+	Pisum sativum	common cis-acting element in promoter and enhancer regions
GmFH18	CAAT-box	CAAAT	451	5	+	Pisum sativum	common cis-acting element in promoter and enhancer regions
GmFH18	CAAT-box	CAAT	588	4	+	Nicotiana glutinosa
GmFH18	CAAT-box	CAAT	596	4	-	Nicotiana glutinosa
GmFH18	CAAT-box	CAAT	764	4	-	Nicotiana glutinosa
GmFH18	CAAT-box	CAAT	771	4	+	Nicotiana glutinosa
GmFH18	CAAT-box	CAAAT	801	5	+	Pisum sativum	common cis-acting element in promoter and enhancer regions
GmFH18	CAAT-box	CAAT	820	4	+	Nicotiana glutinosa
GmFH18	CAAT-box	CAAT	822	4	-	Nicotiana glutinosa
GmFH18	CAAT-box	CAAT	826	4	-	Nicotiana glutinosa
GmFH18	CAAT-box	CAAT	892	4	+	Nicotiana glutinosa
GmFH18	CAAT-box	CAAT	950	4	-	Nicotiana glutinosa
GmFH18	CAAT-box	CAAT	974	4	-	Nicotiana glutinosa
GmFH18	CAAT-box	CAAAT	1127	5	+	Pisum sativum	common cis-acting element in promoter and enhancer regions
GmFH18	CAAT-box	CAAT	1134	4	+	Nicotiana glutinosa
GmFH18	CAAT-box	CAAT	1189	4	+	Nicotiana glutinosa
GmFH18	CAAT-box	CAAT	1239	4	-	Nicotiana glutinosa
GmFH18	CAAT-box	CAAT	1244	4	+	Nicotiana glutinosa
GmFH18	CAAT-box	CAAT	1318	4	+	Nicotiana glutinosa
GmFH18	CAAT-box	CCAAT	1344	5	-	Arabidopsis thaliana	common cis-acting element in promoter and enhancer regions
GmFH18	CAAT-box	CAAAT	1370	5	-	Pisum sativum	common cis-acting element in promoter and enhancer regions
GmFH18	CAAT-box	CCAAT	1418	5	+	Arabidopsis thaliana	common cis-acting element in promoter and enhancer regions
GmFH18	CAAT-box	CAAT	1419	4	+	Nicotiana glutinosa
GmFH18	CAAT-box	CAAT	1475	4	+	Nicotiana glutinosa
GmFH18	ABRE	GACACGTGGC	228	9	+	Triticum aestivum	cis-acting element involved in the abscisic acid responsiveness
GmFH18	TGA-element	AACGAC	264	6	+	Brassica oleracea	auxin-responsive element
GmFH18	TGACG-motif	TGACG	785	5	-	Hordeum vulgare	cis-acting regulatory element involved in the MeJA-responsiveness
GmFH18	ATC-motif	AGTAATCT	238	8	-	Spinacia oleracea	part of a conserved DNA module involved in light responsiveness
GmFH18	ATC-motif	AGTAATCT	686	8	+	Spinacia oleracea	part of a conserved DNA module involved in light responsiveness
GmFH18	STRE	AGGGG	1441	5	-	Arabidopsis thaliana
GmFH18	STRE	AGGGG	1459	5	-	Arabidopsis thaliana
GmFH18	AT-rich element	ATAGAAATCAA	1011	10	-	Glycine max	binding site of AT-rich DNA binding protein (ATBP-1)
GmFH18	MBS	CAACTG	1411	6	+	Arabidopsis thaliana	MYB binding site involved in drought-inducibility
GmFH19	TGACG-motif	TGACG	372	5	-	Hordeum vulgare	cis-acting regulatory element involved in the MeJA-responsiveness
GmFH19	AAGAA-motif	GAAAGAA	1390	7	+	Avena sativa
GmFH19	AAGAA-motif	GAAAGAA	1394	7	+	Avena sativa
GmFH19	AAGAA-motif	GAAAGAA	1413	7	+	Avena sativa
GmFH19	MBS	CAACTG	806	6	+	Arabidopsis thaliana	MYB binding site involved in drought-inducibility
GmFH19	Myb-binding site	CAACAG	1253	6	+	Nicotiana tabacum
GmFH19	GC-motif	CGCCGCGCA	365	9	-	Oryza sativa	?
GmFH19	MYB-like sequence	TAACCA	218	6	-	Arabidopsis thaliana
GmFH19	MYB-like sequence	TAACCA	1348	6	+	Arabidopsis thaliana
GmFH19	CAAT-box	CAAAT	33	5	+	Pisum sativum	common cis-acting element in promoter and enhancer regions
GmFH19	CAAT-box	CAAAT	107	5	+	Pisum sativum	common cis-acting element in promoter and enhancer regions
GmFH19	CAAT-box	CAAT	170	4	+	Nicotiana glutinosa
GmFH19	CAAT-box	CAAT	239	4	+	Nicotiana glutinosa
GmFH19	CAAT-box	CAAT	241	4	-	Nicotiana glutinosa
GmFH19	CAAT-box	CAAAT	428	5	+	Pisum sativum	common cis-acting element in promoter and enhancer regions
GmFH19	CAAT-box	CAAT	435	4	+	Nicotiana glutinosa
GmFH19	CAAT-box	CAAAT	437	5	-	Pisum sativum	common cis-acting element in promoter and enhancer regions
GmFH19	CAAT-box	CAAT	447	4	+	Nicotiana glutinosa
GmFH19	CAAT-box	CAAT	627	4	-	Nicotiana glutinosa
GmFH19	CAAT-box	CAAT	694	4	+	Nicotiana glutinosa
GmFH19	CAAT-box	CAAT	846	4	-	Nicotiana glutinosa
GmFH19	CAAT-box	CAAT	913	4	-	Nicotiana glutinosa
GmFH19	CAAT-box	CAAT	944	4	+	Nicotiana glutinosa
GmFH19	CAAT-box	CAAT	946	4	-	Nicotiana glutinosa
GmFH19	CAAT-box	CAAT	1020	4	-	Nicotiana glutinosa
GmFH19	CAAT-box	CAAT	1067	4	-	Nicotiana glutinosa
GmFH19	CAAT-box	CAAT	1125	4	-	Nicotiana glutinosa
GmFH19	CAAT-box	CAAT	1202	4	+	Nicotiana glutinosa
GmFH19	CAAT-box	CAAAT	1288	5	+	Pisum sativum	common cis-acting element in promoter and enhancer regions
GmFH19	CAAT-box	CAAT	1313	4	+	Nicotiana glutinosa
GmFH19	CAAT-box	CCAAT	1343	5	+	Arabidopsis thaliana	common cis-acting element in promoter and enhancer regions
GmFH19	CAAT-box	CAAT	1344	4	+	Nicotiana glutinosa
GmFH19	CAAT-box	CAAT	1424	4	+	Nicotiana glutinosa
GmFH19	CAAT-box	CCAAT	1429	5	-	Arabidopsis thaliana	common cis-acting element in promoter and enhancer regions
GmFH19	MRE	AACCTAA	568	7	+	Petroselinum crispum	MYB binding site involved in light responsiveness
GmFH19	AT~TATA-box	TATATA	1061	6	-	Arabidopsis thaliana
GmFH19	AT~TATA-box	TATATA	1086	6	-	Arabidopsis thaliana
GmFH19	GT1-motif	GGTTAAT	219	7	+	Avena sativa	light responsive element
GmFH19	GT1-motif	GGTTAAT	1346	7	-	Avena sativa	light responsive element
GmFH19	GT1-motif	GGTTAA	1347	6	-	Arabidopsis thaliana	light responsive element
GmFH19	Myb	CAACTG	806	6	+	Arabidopsis thaliana
GmFH19	GA-motif	ATAGATAA	996	8	+	Arabidopsis thaliana	part of a light responsive element
GmFH19	P-box	CCTTTTG	1361	7	-	Oryza sativa	gibberellin-responsive element
GmFH19	Unnamed__4	CTCC	5	4	+	Petroselinum hortense
GmFH19	Unnamed__4	CTCC	8	4	+	Petroselinum hortense
GmFH19	Unnamed__4	CTCC	322	4	+	Petroselinum hortense
GmFH19	Unnamed__4	CTCC	553	4	+	Petroselinum hortense
GmFH19	Unnamed__4	CTCC	581	4	+	Petroselinum hortense
GmFH19	Unnamed__4	CTCC	793	4	+	Petroselinum hortense
GmFH19	Unnamed__4	CTCC	803	4	+	Petroselinum hortense
GmFH19	Unnamed__4	CTCC	1473	4	-	Petroselinum hortense
GmFH19	TATA-box	ATTATA	86	6	+	Brassica napus	core promoter element around -30 of transcription start
GmFH19	TATA-box	TATAA	87	5	-	Arabidopsis thaliana	core promoter element around -30 of transcription start
GmFH19	TATA-box	TATA	88	4	+	Arabidopsis thaliana	core promoter element around -30 of transcription start
GmFH19	TATA-box	TATA	276	4	+	Arabidopsis thaliana	core promoter element around -30 of transcription start
GmFH19	TATA-box	TATA	343	4	+	Arabidopsis thaliana	core promoter element around -30 of transcription start
GmFH19	TATA-box	ATATAA	469	6	+	Brassica oleracea	core promoter element around -30 of transcription start
GmFH19	TATA-box	TATA	470	4	+	Arabidopsis thaliana	core promoter element around -30 of transcription start
GmFH19	TATA-box	ATTATA	488	6	+	Brassica napus	core promoter element around -30 of transcription start
GmFH19	TATA-box	TATAA	489	5	-	Arabidopsis thaliana	core promoter element around -30 of transcription start
GmFH19	TATA-box	TATA	490	4	+	Arabidopsis thaliana	core promoter element around -30 of transcription start
GmFH19	TATA-box	TATAAA	534	6	-	Helianthus annuus	core promoter element around -30 of transcription start
GmFH19	TATA-box	TATAA	535	5	-	Arabidopsis thaliana	core promoter element around -30 of transcription start
GmFH19	TATA-box	TATA	536	4	+	Arabidopsis thaliana	core promoter element around -30 of transcription start
GmFH19	TATA-box	ATATAA	546	6	+	Brassica oleracea	core promoter element around -30 of transcription start
GmFH19	TATA-box	TATA	547	4	+	Arabidopsis thaliana	core promoter element around -30 of transcription start
GmFH19	TATA-box	ATATAT	597	6	+	Brassica napus	core promoter element around -30 of transcription start
GmFH19	TATA-box	TATA	598	4	+	Arabidopsis thaliana	core promoter element around -30 of transcription start
GmFH19	TATA-box	TATA	921	4	-	Arabidopsis thaliana	core promoter element around -30 of transcription start
GmFH19	TATA-box	TATA	1008	4	-	Arabidopsis thaliana	core promoter element around -30 of transcription start
GmFH19	TATA-box	ATTATA	1059	6	+	Brassica napus	core promoter element around -30 of transcription start
GmFH19	TATA-box	TATATAA	1060	7	-	Arabidopsis thaliana	core promoter element around -30 of transcription start
GmFH19	TATA-box	TATATA	1061	6	-	Arabidopsis thaliana	core promoter element around -30 of transcription start
GmFH19	TATA-box	ATATAA	1062	6	+	Brassica oleracea	core promoter element around -30 of transcription start
GmFH19	TATA-box	TATA	1063	4	-	Arabidopsis thaliana	core promoter element around -30 of transcription start
GmFH19	TATA-box	TATATA	1086	6	-	Arabidopsis thaliana	core promoter element around -30 of transcription start
GmFH19	TATA-box	ATATAA	1087	6	+	Brassica oleracea	core promoter element around -30 of transcription start
GmFH19	TATA-box	TATA	1088	4	-	Arabidopsis thaliana	core promoter element around -30 of transcription start
GmFH19	TATA-box	ATATAT	1121	6	-	Brassica napus	core promoter element around -30 of transcription start
GmFH19	TATA-box	TATA	1122	4	-	Arabidopsis thaliana	core promoter element around -30 of transcription start
GmFH19	TATA-box	ATATAA	1259	6	+	Brassica oleracea	core promoter element around -30 of transcription start
GmFH19	TATA-box	TATA	1260	4	-	Arabidopsis thaliana	core promoter element around -30 of transcription start
GmFH19	TATA-box	TATACA	1281	6	-	Helianthus annuus	core promoter element around -30 of transcription start
GmFH19	TATA-box	TATA	1283	4	-	Arabidopsis thaliana	core promoter element around -30 of transcription start
GmFH19	TATA-box	TATA	1298	4	-	Arabidopsis thaliana	core promoter element around -30 of transcription start
GmFH19	WRE3	CCACCT	1142	6	+	Pisum sativum
GmFH19	ARE	AAACCA	419	6	+	Zea mays	cis-acting regulatory element essential for the anaerobic induction
GmFH19	TCT-motif	TCTTAC	687	6	+	Arabidopsis thaliana	part of a light responsive element
GmFH19	as-1	TGACG	372	5	-	Arabidopsis thaliana
GmFH19	Box II -like sequence	TCCGTGTACCA	1335	10	+	Oryza sativa	cis-acting regulatory element
GmFH19	AE-box	AGAAACAA	165	8	+	Arabidopsis thaliana	part of a module for light response
GmFH19	AE-box	AGAAACAA	1419	8	+	Arabidopsis thaliana	part of a module for light response
GmFH19	MYC	CAATTG	239	6	+	Arabidopsis thaliana
GmFH19	MYC	CAATTG	944	6	-	Arabidopsis thaliana
GmFH19	HD-Zip 1	CAAT(A/T)ATTG	1424	8	-	Arabidopsis thaliana	element involved in differentiation of the palisade mesophyll cells
GmFH19	AT-rich sequence	TAAAATACT	1048	9	-	Pisum sativum	element for maximal elicitor-mediated activation (2copies)
GmFH19	ERE	ATTTTAAA	753	8	-	Nicotiana glutinos
GmFH19	ERE	ATTTTAAA	1051	8	+	Nicotiana glutinos
GmFH19	ERE	ATTTTAAA	1053	8	-	Nicotiana glutinos
GmFH19	CGTCA-motif	CGTCA	372	5	+	Hordeum vulgare	cis-acting regulatory element involved in the MeJA-responsiveness
GmFH19	CAT-box	GCCACT	1439	6	-	Arabidopsis thaliana	cis-acting regulatory element related to meristem expression
GmFH19	GARE-motif	TCTGTTG	1253	7	-	Brassica oleracea	gibberellin-responsive element
GmFH19	ATCT-motif	AATCTAATCC	468	9	+	Pisum sativum	part of a conserved DNA module involved in light responsiveness
GmFH19	Box 4	ATTAAT	992	6	-	Petroselinum crispum	part of a conserved DNA module involved in light responsiveness
GmFH19	MYB	TAACCA	218	6	-	Arabidopsis thaliana
GmFH19	MYB	CAACAG	1253	6	+	Arabidopsis thaliana
GmFH19	MYB	TAACCA	1348	6	+	Arabidopsis thaliana
GmFH19		motif_sequence	244	4	-	organism	short_function
GmFH19		motif_sequence	551	4	+	organism	short_function
GmFH19		motif_sequence	579	4	+	organism	short_function
GmFH19		motif_sequence	659	4	-	organism	short_function
GmFH19		motif_sequence	736	4	+	organism	short_function
GmFH19		motif_sequence	761	4	-	organism	short_function
GmFH19		motif_sequence	809	4	+	organism	short_function
GmFH19		motif_sequence	1305	4	+	organism	short_function
GmFH19		motif_sequence	1338	4	+	organism	short_function
GmFH19	Unnamed__2	CCCCGG	254	6	+	Zea mays
GmFH19	L-box	ATCCCACCTAC	1139	10	+	Petroselinum crispum	part of a light responsive element
GmFH19	W box	TTGACC	1071	6	+	Arabidopsis thaliana
GmFH2	TATA	TATAAAAT	468	8	-	Arabidopsis thaliana
GmFH2	TATA	TATAAAAT	507	8	+	Arabidopsis thaliana
GmFH2	ABRE4	CACGTA	96	6	+	Zea mays
GmFH2	Box 4	ATTAAT	430	6	+	Petroselinum crispum	part of a conserved DNA module involved in light responsiveness
GmFH2	Box 4	ATTAAT	449	6	+	Petroselinum crispum	part of a conserved DNA module involved in light responsiveness
GmFH2	Box 4	ATTAAT	528	6	+	Petroselinum crispum	part of a conserved DNA module involved in light responsiveness
GmFH2	Box 4	ATTAAT	978	6	-	Petroselinum crispum	part of a conserved DNA module involved in light responsiveness
GmFH2	Box 4	ATTAAT	1082	6	-	Petroselinum crispum	part of a conserved DNA module involved in light responsiveness
GmFH2	Box 4	ATTAAT	1429	6	-	Petroselinum crispum	part of a conserved DNA module involved in light responsiveness
GmFH2	TCA	TCATCTTCAT	39	9	-	Pisum sativum
GmFH2	TCA	TCATCTTCAT	1311	9	+	Pisum sativum
GmFH2		motif_sequence	41	4	-	organism	short_function
GmFH2		motif_sequence	682	4	+	organism	short_function
GmFH2		motif_sequence	1313	4	+	organism	short_function
GmFH2		motif_sequence	1451	4	+	organism	short_function
GmFH2	A-box	CCGTCC	701	6	+	Petroselinum crispum	cis-acting regulatory element
GmFH2	MYB	TAACCA	16	6	+	Arabidopsis thaliana
GmFH2	MYB	CAACCA	797	6	-	Arabidopsis thaliana
GmFH2	MYB	TAACCA	1294	6	+	Arabidopsis thaliana
GmFH2	MYB	TAACCA	1305	6	+	Arabidopsis thaliana
GmFH2	G-Box	CACGTT	1387	6	-	Pisum sativum	cis-acting regulatory element involved in light responsiveness
GmFH2	G-Box	CACGTT	1415	6	+	Pisum sativum	cis-acting regulatory element involved in light responsiveness
GmFH2	Unnamed__1	CGTGG	819	5	+	Zea mays
GmFH2	Unnamed__1	CGTGG	1414	5	-	Zea mays
GmFH2	ERE	ATTTTAAA	400	8	+	Nicotiana glutinos
GmFH2	ERE	ATTTTAAA	434	8	+	Nicotiana glutinos
GmFH2	MBSI	TTTTTACGGTTA	293	11	+	Petunia hybrida	MYB binding site involved in flavonoid biosynthetic genes regulation
GmFH2	TCT-motif	TCTTAC	492	6	+	Arabidopsis thaliana	part of a light responsive element
GmFH2	ARE	AAACCA	255	6	-	Zea mays	cis-acting regulatory element essential for the anaerobic induction
GmFH2	ARE	AAACCA	809	6	-	Zea mays	cis-acting regulatory element essential for the anaerobic induction
GmFH2	ARE	AAACCA	1465	6	-	Zea mays	cis-acting regulatory element essential for the anaerobic induction
GmFH2	MYC	CAATTG	59	6	+	Arabidopsis thaliana
GmFH2	MYC	CAATTG	233	6	+	Arabidopsis thaliana
GmFH2	MYC	CATGTG	598	6	+	Arabidopsis thaliana
GmFH2	MYC	CATTTG	706	6	+	Arabidopsis thaliana
GmFH2	Unnamed__4	CTCC	46	4	-	Petroselinum hortense
GmFH2	Unnamed__4	CTCC	684	4	+	Petroselinum hortense
GmFH2	Unnamed__4	CTCC	750	4	-	Petroselinum hortense
GmFH2	Unnamed__4	CTCC	767	4	-	Petroselinum hortense
GmFH2	Unnamed__4	CTCC	777	4	-	Petroselinum hortense
GmFH2	Unnamed__4	CTCC	1453	4	+	Petroselinum hortense
GmFH2	TATA-box	ATATAT	105	6	+	Brassica napus	core promoter element around -30 of transcription start
GmFH2	TATA-box	TATA	106	4	+	Arabidopsis thaliana	core promoter element around -30 of transcription start
GmFH2	TATA-box	ATATAT	123	6	+	Brassica napus	core promoter element around -30 of transcription start
GmFH2	TATA-box	TATATA	124	6	+	Arabidopsis thaliana	core promoter element around -30 of transcription start
GmFH2	TATA-box	ATATAT	125	6	+	Brassica napus	core promoter element around -30 of transcription start
GmFH2	TATA-box	TATA	126	4	+	Arabidopsis thaliana	core promoter element around -30 of transcription start
GmFH2	TATA-box	TATA	185	4	+	Arabidopsis thaliana	core promoter element around -30 of transcription start
GmFH2	TATA-box	ATATAT	189	6	+	Brassica napus	core promoter element around -30 of transcription start
GmFH2	TATA-box	TATA	190	4	+	Arabidopsis thaliana	core promoter element around -30 of transcription start
GmFH2	TATA-box	taTATAAAtc	274	9	-	Arabidopsis thaliana	core promoter element around -30 of transcription start
GmFH2	TATA-box	ATATAT	275	6	+	Brassica napus	core promoter element around -30 of transcription start
GmFH2	TATA-box	TATATA	276	6	+	Arabidopsis thaliana	core promoter element around -30 of transcription start
GmFH2	TATA-box	ATATAT	277	6	+	Brassica napus	core promoter element around -30 of transcription start
GmFH2	TATA-box	TATATA	278	6	+	Arabidopsis thaliana	core promoter element around -30 of transcription start
GmFH2	TATA-box	ATATAT	279	6	+	Brassica napus	core promoter element around -30 of transcription start
GmFH2	TATA-box	TATATA	280	6	+	Arabidopsis thaliana	core promoter element around -30 of transcription start
GmFH2	TATA-box	ATATAT	281	6	+	Brassica napus	core promoter element around -30 of transcription start
GmFH2	TATA-box	TATATA	282	6	+	Arabidopsis thaliana	core promoter element around -30 of transcription start
GmFH2	TATA-box	ATATAT	283	6	+	Brassica napus	core promoter element around -30 of transcription start
GmFH2	TATA-box	TATA	284	4	+	Arabidopsis thaliana	core promoter element around -30 of transcription start
GmFH2	TATA-box	ATTATA	332	6	+	Brassica napus	core promoter element around -30 of transcription start
GmFH2	TATA-box	TATAA	333	5	-	Arabidopsis thaliana	core promoter element around -30 of transcription start
GmFH2	TATA-box	TATA	334	4	+	Arabidopsis thaliana	core promoter element around -30 of transcription start
GmFH2	TATA-box	TATTTAAA	390	8	-	Arabidopsis thaliana	core promoter element around -30 of transcription start
GmFH2	TATA-box	TATAA	460	5	-	Arabidopsis thaliana	core promoter element around -30 of transcription start
GmFH2	TATA-box	TATA	461	4	+	Arabidopsis thaliana	core promoter element around -30 of transcription start
GmFH2	TATA-box	TATAAAA	469	7	-	Pisum sativum	core promoter element around -30 of transcription start
GmFH2	TATA-box	TATAAA	470	6	-	Helianthus annuus	core promoter element around -30 of transcription start
GmFH2	TATA-box	TATAA	471	5	-	Arabidopsis thaliana	core promoter element around -30 of transcription start
GmFH2	TATA-box	TATA	472	4	+	Arabidopsis thaliana	core promoter element around -30 of transcription start
GmFH2	TATA-box	ATATAA	506	6	+	Brassica oleracea	core promoter element around -30 of transcription start
GmFH2	TATA-box	TATA	507	4	+	Arabidopsis thaliana	core promoter element around -30 of transcription start
GmFH2	TATA-box	ATATAT	513	6	+	Brassica napus	core promoter element around -30 of transcription start
GmFH2	TATA-box	TATA	514	4	+	Arabidopsis thaliana	core promoter element around -30 of transcription start
GmFH2	TATA-box	ATATAT	543	6	+	Brassica napus	core promoter element around -30 of transcription start
GmFH2	TATA-box	TATA	544	4	+	Arabidopsis thaliana	core promoter element around -30 of transcription start
GmFH2	TATA-box	TATAAAT	562	7	-	Brassica juncea	core promoter element around -30 of transcription start
GmFH2	TATA-box	TATAAA	563	6	-	Helianthus annuus	core promoter element around -30 of transcription start
GmFH2	TATA-box	TATAA	564	5	-	Arabidopsis thaliana	core promoter element around -30 of transcription start
GmFH2	TATA-box	TATA	565	4	+	Arabidopsis thaliana	core promoter element around -30 of transcription start
GmFH2	TATA-box	TATACA	635	6	-	Helianthus annuus	core promoter element around -30 of transcription start
GmFH2	TATA-box	TATA	637	4	+	Arabidopsis thaliana	core promoter element around -30 of transcription start
GmFH2	TATA-box	TATA	790	4	-	Arabidopsis thaliana	core promoter element around -30 of transcription start
GmFH2	TATA-box	TACAAAA	914	7	-	Oryza sativa	core promoter element around -30 of transcription start
GmFH2	TATA-box	ATTATA	982	6	+	Brassica napus	core promoter element around -30 of transcription start
GmFH2	TATA-box	TATAA	983	5	-	Arabidopsis thaliana	core promoter element around -30 of transcription start
GmFH2	TATA-box	TATA	984	4	-	Arabidopsis thaliana	core promoter element around -30 of transcription start
GmFH2	TATA-box	ATATAA	1003	6	+	Brassica oleracea	core promoter element around -30 of transcription start
GmFH2	TATA-box	TATA	1004	4	-	Arabidopsis thaliana	core promoter element around -30 of transcription start
GmFH2	TATA-box	TATATA	1174	6	-	Arabidopsis thaliana	core promoter element around -30 of transcription start
GmFH2	TATA-box	ATATAA	1175	6	+	Brassica oleracea	core promoter element around -30 of transcription start
GmFH2	TATA-box	TATA	1176	4	-	Arabidopsis thaliana	core promoter element around -30 of transcription start
GmFH2	TATA-box	TATAA	1250	5	-	Arabidopsis thaliana	core promoter element around -30 of transcription start
GmFH2	TATA-box	TATA	1251	4	-	Arabidopsis thaliana	core promoter element around -30 of transcription start
GmFH2	TATA-box	TATA	1292	4	-	Arabidopsis thaliana	core promoter element around -30 of transcription start
GmFH2	TATA-box	ATTATA	1345	6	+	Brassica napus	core promoter element around -30 of transcription start
GmFH2	TATA-box	TATAA	1346	5	-	Arabidopsis thaliana	core promoter element around -30 of transcription start
GmFH2	TATA-box	TATA	1347	4	-	Arabidopsis thaliana	core promoter element around -30 of transcription start
GmFH2	TATA-box	ATTATA	1382	6	+	Brassica napus	core promoter element around -30 of transcription start
GmFH2	TATA-box	TATAA	1383	5	-	Arabidopsis thaliana	core promoter element around -30 of transcription start
GmFH2	TATA-box	TATA	1384	4	-	Arabidopsis thaliana	core promoter element around -30 of transcription start
GmFH2	TATA-box	TATA	1437	4	-	Arabidopsis thaliana	core promoter element around -30 of transcription start
GmFH2	TATA-box	TATA	1445	4	-	Arabidopsis thaliana	core promoter element around -30 of transcription start
GmFH2	TATA-box	TATA	1458	4	-	Arabidopsis thaliana	core promoter element around -30 of transcription start
GmFH2	TATA-box	TATACA	1483	6	-	Helianthus annuus	core promoter element around -30 of transcription start
GmFH2	TATA-box	TATA	1485	4	-	Arabidopsis thaliana	core promoter element around -30 of transcription start
GmFH2	Unnamed__6	taTAAATATct	207	10	+	Zea mays
GmFH2	Unnamed__6	taTAAATATct	461	10	+	Zea mays
GmFH2	CCGTCC motif	CCGTCC	701	6	+	Nicotiana tabacum
GmFH2	CCGTCC-box	CCGTCC	701	6	+	Petroselinum hortense
GmFH2	Myb	CAACTG	269	6	-	Arabidopsis thaliana
GmFH2	Myb	CAACTG	1122	6	+	Arabidopsis thaliana
GmFH2	G-box	TACGTG	96	6	-	Arabidopsis thaliana	cis-acting regulatory element involved in light responsiveness
GmFH2	G-box	CACGAC	817	6	-	Zea mays	cis-acting regulatory element involved in light responsiveness
GmFH2	G-box	tgACACGTGGCA	1412	11	-	Lycopersicon esculentum	cis-acting regulatory element involved in light responsiveness
GmFH2	AT~TATA-box	TATATA	124	6	+	Arabidopsis thaliana
GmFH2	AT~TATA-box	TATATA	276	6	+	Arabidopsis thaliana
GmFH2	AT~TATA-box	TATATA	278	6	+	Arabidopsis thaliana
GmFH2	AT~TATA-box	TATATA	280	6	+	Arabidopsis thaliana
GmFH2	AT~TATA-box	TATATA	282	6	+	Arabidopsis thaliana
GmFH2	AT~TATA-box	TATATA	1174	6	-	Arabidopsis thaliana
GmFH2	MYB-like sequence	TAACCA	16	6	+	Arabidopsis thaliana
GmFH2	MYB-like sequence	TAACCA	1294	6	+	Arabidopsis thaliana
GmFH2	MYB-like sequence	TAACCA	1305	6	+	Arabidopsis thaliana
GmFH2	ABRE	ACGTG	96	5	-	Arabidopsis thaliana	cis-acting element involved in the abscisic acid responsiveness
GmFH2	ABRE	GACACGTACGT	1237	10	+	Oryza sativa	cis-acting element involved in the abscisic acid responsiveness
GmFH2	ABRE	ACGTG	1388	5	+	Arabidopsis thaliana	cis-acting element involved in the abscisic acid responsiveness
GmFH2	ABRE	GACACGTGGC	1413	9	-	Triticum aestivum	cis-acting element involved in the abscisic acid responsiveness
GmFH2	ABRE	ACGTG	1415	5	-	Arabidopsis thaliana	cis-acting element involved in the abscisic acid responsiveness
GmFH2	TGA-element	AACGAC	1179	6	+	Brassica oleracea	auxin-responsive element
GmFH2	ACE	CTAACGTATT	934	9	-	Petroselinum crispum	cis-acting element involved in light responsiveness
GmFH2	CAAT-box	CAAT	29	4	+	Nicotiana glutinosa
GmFH2	CAAT-box	CAAT	59	4	+	Nicotiana glutinosa
GmFH2	CAAT-box	CAAT	61	4	-	Nicotiana glutinosa
GmFH2	CAAT-box	CAAAT	81	5	-	Pisum sativum	common cis-acting element in promoter and enhancer regions
GmFH2	CAAT-box	CAAT	103	4	+	Nicotiana glutinosa
GmFH2	CAAT-box	CAAT	109	4	-	Nicotiana glutinosa
GmFH2	CAAT-box	CAAAT	120	5	+	Pisum sativum	common cis-acting element in promoter and enhancer regions
GmFH2	CAAT-box	CAAT	151	4	+	Nicotiana glutinosa
GmFH2	CAAT-box	CAAAT	153	5	-	Pisum sativum	common cis-acting element in promoter and enhancer regions
GmFH2	CAAT-box	CAAT	233	4	+	Nicotiana glutinosa
GmFH2	CAAT-box	CAAT	235	4	-	Nicotiana glutinosa
GmFH2	CAAT-box	CAAT	330	4	+	Nicotiana glutinosa
GmFH2	CAAT-box	CAAAT	370	5	-	Pisum sativum	common cis-acting element in promoter and enhancer regions
GmFH2	CAAT-box	CAAT	384	4	+	Nicotiana glutinosa
GmFH2	CAAT-box	CAAT	477	4	+	Nicotiana glutinosa
GmFH2	CAAT-box	CAAT	588	4	+	Nicotiana glutinosa
GmFH2	CAAT-box	CCAAT	689	5	+	Arabidopsis thaliana	common cis-acting element in promoter and enhancer regions
GmFH2	CAAT-box	CAAT	690	4	+	Nicotiana glutinosa
GmFH2	CAAT-box	CAAAT	707	5	-	Pisum sativum	common cis-acting element in promoter and enhancer regions
GmFH2	CAAT-box	CAAT	933	4	+	Nicotiana glutinosa
GmFH2	CAAT-box	CAAT	993	4	-	Nicotiana glutinosa
GmFH2	CAAT-box	CAAAT	1025	5	-	Pisum sativum	common cis-acting element in promoter and enhancer regions
GmFH2	CAAT-box	CAAAT	1055	5	-	Pisum sativum	common cis-acting element in promoter and enhancer regions
GmFH2	CAAT-box	CAAAT	1097	5	-	Pisum sativum	common cis-acting element in promoter and enhancer regions
GmFH2	CAAT-box	CAAT	1105	4	-	Nicotiana glutinosa
GmFH2	CAAT-box	CAAT	1114	4	+	Nicotiana glutinosa
GmFH2	CAAT-box	CAAT	1162	4	+	Nicotiana glutinosa
GmFH2	CAAT-box	CAAAT	1196	5	-	Pisum sativum	common cis-acting element in promoter and enhancer regions
GmFH2	CAAT-box	CCAAT	1374	5	+	Arabidopsis thaliana	common cis-acting element in promoter and enhancer regions
GmFH2	CAAT-box	CAAT	1375	4	+	Nicotiana glutinosa
GmFH2	CAAT-box	CAAT	1440	4	-	Nicotiana glutinosa
GmFH2	CAAT-box	CCAAT	1463	5	-	Arabidopsis thaliana	common cis-acting element in promoter and enhancer regions
GmFH2	ABRE3a	TACGTG	96	6	-	Zea mays
GmFH2	MBS	CAACTG	269	6	-	Arabidopsis thaliana	MYB binding site involved in drought-inducibility
GmFH2	MBS	CAACTG	1122	6	+	Arabidopsis thaliana	MYB binding site involved in drought-inducibility
GmFH2	AAGAA-motif	gGTAAAGAAA	1033	9	-	Avena sativa
GmFH2	AAGAA-motif	GAAAGAA	1352	7	-	Avena sativa
GmFH2	AAGAA-motif	GAAAGAA	1356	7	-	Avena sativa
GmFH2	STRE	AGGGG	1151	5	+	Arabidopsis thaliana
GmFH20	ABRE	ACGTG	886	5	+	Arabidopsis thaliana	cis-acting element involved in the abscisic acid responsiveness
GmFH20	CAAT-box	CAAT	99	4	-	Nicotiana glutinosa
GmFH20	CAAT-box	CAAAT	103	5	-	Pisum sativum	common cis-acting element in promoter and enhancer regions
GmFH20	CAAT-box	CAAAT	131	5	+	Pisum sativum	common cis-acting element in promoter and enhancer regions
GmFH20	CAAT-box	CAAT	134	4	-	Nicotiana glutinosa
GmFH20	CAAT-box	CCAAT	139	5	+	Arabidopsis thaliana	common cis-acting element in promoter and enhancer regions
GmFH20	CAAT-box	CAAT	140	4	+	Nicotiana glutinosa
GmFH20	CAAT-box	CAAT	180	4	+	Nicotiana glutinosa
GmFH20	CAAT-box	CAAAT	270	5	+	Pisum sativum	common cis-acting element in promoter and enhancer regions
GmFH20	CAAT-box	CCAAT	438	5	-	Arabidopsis thaliana	common cis-acting element in promoter and enhancer regions
GmFH20	CAAT-box	CAAAT	510	5	+	Pisum sativum	common cis-acting element in promoter and enhancer regions
GmFH20	CAAT-box	CAAAT	702	5	+	Pisum sativum	common cis-acting element in promoter and enhancer regions
GmFH20	CAAT-box	CAAT	1028	4	-	Nicotiana glutinosa
GmFH20	CAAT-box	CAAAT	1066	5	+	Pisum sativum	common cis-acting element in promoter and enhancer regions
GmFH20	CAAT-box	CAAT	1086	4	+	Nicotiana glutinosa
GmFH20	CAAT-box	CAAT	1160	4	+	Nicotiana glutinosa
GmFH20	CAAT-box	CAAT	1284	4	+	Nicotiana glutinosa
GmFH20	CAAT-box	CAAT	1314	4	+	Nicotiana glutinosa
GmFH20	CAAT-box	CAAAT	1390	5	-	Pisum sativum	common cis-acting element in promoter and enhancer regions
GmFH20	ACE	GACACGTATG	883	9	-	Petroselinum crispum	cis-acting element involved in light responsiveness
GmFH20	ABRE3a	TACGTG	885	6	+	Zea mays
GmFH20	MYB-like sequence	TAACCA	866	6	-	Arabidopsis thaliana
GmFH20	Myb-binding site	CAACAG	1413	6	-	Nicotiana tabacum
GmFH20	AAGAA-motif	gGTAAAGAAA	398	9	+	Avena sativa
GmFH20	STRE	AGGGG	930	5	-	Arabidopsis thaliana
GmFH20	TGACG-motif	TGACG	734	5	+	Hordeum vulgare	cis-acting regulatory element involved in the MeJA-responsiveness
GmFH20	TGACG-motif	TGACG	737	5	-	Hordeum vulgare	cis-acting regulatory element involved in the MeJA-responsiveness
GmFH20	TGACG-motif	TGACG	790	5	-	Hordeum vulgare	cis-acting regulatory element involved in the MeJA-responsiveness
GmFH20	WRE3	CCACCT	56	6	-	Pisum sativum
GmFH20	TATA-box	TATA	63	4	+	Arabidopsis thaliana	core promoter element around -30 of transcription start
GmFH20	TATA-box	ATTATA	247	6	+	Brassica napus	core promoter element around -30 of transcription start
GmFH20	TATA-box	TATAA	248	5	-	Arabidopsis thaliana	core promoter element around -30 of transcription start
GmFH20	TATA-box	TATA	249	4	+	Arabidopsis thaliana	core promoter element around -30 of transcription start
GmFH20	TATA-box	TATAAAA	278	7	-	Pisum sativum	core promoter element around -30 of transcription start
GmFH20	TATA-box	TATAAA	279	6	-	Helianthus annuus	core promoter element around -30 of transcription start
GmFH20	TATA-box	TATATAA	280	7	-	Arabidopsis thaliana	core promoter element around -30 of transcription start
GmFH20	TATA-box	TATATA	281	6	+	Arabidopsis thaliana	core promoter element around -30 of transcription start
GmFH20	TATA-box	ATATAT	282	6	+	Brassica napus	core promoter element around -30 of transcription start
GmFH20	TATA-box	TATA	283	4	+	Arabidopsis thaliana	core promoter element around -30 of transcription start
GmFH20	TATA-box	TATA	293	4	+	Arabidopsis thaliana	core promoter element around -30 of transcription start
GmFH20	TATA-box	TATAA	541	5	-	Arabidopsis thaliana	core promoter element around -30 of transcription start
GmFH20	TATA-box	TATA	542	4	+	Arabidopsis thaliana	core promoter element around -30 of transcription start
GmFH20	TATA-box	TATATA	618	6	+	Arabidopsis thaliana	core promoter element around -30 of transcription start
GmFH20	TATA-box	ATATAT	619	6	+	Brassica napus	core promoter element around -30 of transcription start
GmFH20	TATA-box	TATA	620	4	+	Arabidopsis thaliana	core promoter element around -30 of transcription start
GmFH20	TATA-box	ATTATA	709	6	+	Brassica napus	core promoter element around -30 of transcription start
GmFH20	TATA-box	TATAA	710	5	-	Arabidopsis thaliana	core promoter element around -30 of transcription start
GmFH20	TATA-box	TATA	711	4	+	Arabidopsis thaliana	core promoter element around -30 of transcription start
GmFH20	TATA-box	TATATTTATATTT	721	12	-	Avena sativa	core promoter element around -30 of transcription start
GmFH20	TATA-box	ATATAA	723	6	+	Brassica oleracea	core promoter element around -30 of transcription start
GmFH20	TATA-box	TATA	724	4	+	Arabidopsis thaliana	core promoter element around -30 of transcription start
GmFH20	TATA-box	TATAAA	743	6	-	Helianthus annuus	core promoter element around -30 of transcription start
GmFH20	TATA-box	TATAA	744	5	-	Arabidopsis thaliana	core promoter element around -30 of transcription start
GmFH20	TATA-box	TATA	745	4	+	Arabidopsis thaliana	core promoter element around -30 of transcription start
GmFH20	TATA-box	TATAA	941	5	-	Arabidopsis thaliana	core promoter element around -30 of transcription start
GmFH20	TATA-box	TATA	942	4	-	Arabidopsis thaliana	core promoter element around -30 of transcription start
GmFH20	TATA-box	TACAAAA	1118	7	+	Oryza sativa	core promoter element around -30 of transcription start
GmFH20	TATA-box	TATAAAA	1264	7	-	Pisum sativum	core promoter element around -30 of transcription start
GmFH20	TATA-box	TATAAA	1265	6	-	Helianthus annuus	core promoter element around -30 of transcription start
GmFH20	TATA-box	TATAA	1266	5	-	Arabidopsis thaliana	core promoter element around -30 of transcription start
GmFH20	TATA-box	TATA	1267	4	-	Arabidopsis thaliana	core promoter element around -30 of transcription start
GmFH20	TATA-box	TATAAATA	1273	8	-	Daucus carota	core promoter element around -30 of transcription start
GmFH20	TATA-box	TATAAAT	1274	7	-	Brassica juncea	core promoter element around -30 of transcription start
GmFH20	TATA-box	TATAAA	1275	6	-	Helianthus annuus	core promoter element around -30 of transcription start
GmFH20	TATA-box	TATAA	1276	5	-	Arabidopsis thaliana	core promoter element around -30 of transcription start
GmFH20	TATA-box	TATA	1277	4	-	Arabidopsis thaliana	core promoter element around -30 of transcription start
GmFH20	TATA-box	ATATAA	1295	6	+	Brassica oleracea	core promoter element around -30 of transcription start
GmFH20	TATA-box	TATA	1296	4	-	Arabidopsis thaliana	core promoter element around -30 of transcription start
GmFH20	TATA-box	TATTTAAA	1354	8	+	Arabidopsis thaliana	core promoter element around -30 of transcription start
GmFH20	TATA-box	TATAAATA	1421	8	-	Daucus carota	core promoter element around -30 of transcription start
GmFH20	TATA-box	TATAAAT	1422	7	-	Brassica juncea	core promoter element around -30 of transcription start
GmFH20	TATA-box	TATAAA	1423	6	-	Helianthus annuus	core promoter element around -30 of transcription start
GmFH20	TATA-box	TATAA	1424	5	-	Arabidopsis thaliana	core promoter element around -30 of transcription start
GmFH20	TATA-box	TATA	1425	4	-	Arabidopsis thaliana	core promoter element around -30 of transcription start
GmFH20	TATA-box	TATAA	1452	5	-	Arabidopsis thaliana	core promoter element around -30 of transcription start
GmFH20	TATA-box	TATA	1453	4	-	Arabidopsis thaliana	core promoter element around -30 of transcription start
GmFH20	Unnamed__4	CTCC	861	4	+	Petroselinum hortense
GmFH20	Unnamed__4	CTCC	1148	4	+	Petroselinum hortense
GmFH20	Unnamed__4	CTCC	1443	4	-	Petroselinum hortense
GmFH20	MYB recognition site	CCGTTG	1180	6	+	Arabidopsis thaliana
GmFH20	GT1-motif	GGTTAA	867	6	+	Arabidopsis thaliana	light responsive element
GmFH20	G-box	TACGTG	885	6	+	Arabidopsis thaliana	cis-acting regulatory element involved in light responsiveness
GmFH20	AT~TATA-box	TATATAAA	279	8	-	Arabidopsis thaliana
GmFH20	AT~TATA-box	TATATA	281	6	+	Arabidopsis thaliana
GmFH20	AT~TATA-box	TATATA	618	6	+	Arabidopsis thaliana
GmFH20	Unnamed__6	taTAAATATct	338	10	+	Zea mays
GmFH20	I-box	TAGATAACC	69	9	-	Pisum sativum	part of a light responsive element
GmFH20	ERE	ATTTTAAA	717	8	-	Nicotiana glutinos
GmFH20	Unnamed__1	CGTGG	864	5	+	Zea mays
GmFH20	Unnamed__1	CGTGG	1071	5	+	Zea mays
GmFH20	MYC	CATGTG	1126	6	+	Arabidopsis thaliana
GmFH20	AE-box	AGAAACTT	1218	8	-	Arabidopsis thaliana	part of a module for light response
GmFH20	as-1	TGACG	734	5	+	Arabidopsis thaliana
GmFH20	as-1	TGACG	737	5	-	Arabidopsis thaliana
GmFH20	as-1	TGACG	790	5	-	Arabidopsis thaliana
GmFH20	CCAAT-box	CAACGG	1180	6	-	Hordeum vulgare	MYBHv1 binding site
GmFH20	O2-site	GATGATGTGG	851	9	-	Zea mays	cis-acting regulatory element involved in zein metabolism regulation
GmFH20	TCT-motif	TCTTAC	634	6	+	Arabidopsis thaliana	part of a light responsive element
GmFH20	ARE	AAACCA	993	6	+	Zea mays	cis-acting regulatory element essential for the anaerobic induction
GmFH20	W box	TTGACC	135	6	+	Arabidopsis thaliana
GmFH20		motif_sequence	345	4	+	organism	short_function
GmFH20		motif_sequence	366	4	+	organism	short_function
GmFH20		motif_sequence	656	4	-	organism	short_function
GmFH20		motif_sequence	754	4	-	organism	short_function
GmFH20		motif_sequence	1146	4	+	organism	short_function
GmFH20	MYB	TAACCA	866	6	-	Arabidopsis thaliana
GmFH20	MYB	CAACAG	1413	6	-	Arabidopsis thaliana
GmFH20	TATA	TATAAAAT	277	8	-	Arabidopsis thaliana
GmFH20	TATA	TATAAAAT	1296	8	+	Arabidopsis thaliana
GmFH20	ABRE4	CACGTA	885	6	-	Zea mays
GmFH20	ATCT-motif	AATCTAATCC	426	9	-	Pisum sativum	part of a conserved DNA module involved in light responsiveness
GmFH20	ATCT-motif	AATCTAATCC	499	9	-	Pisum sativum	part of a conserved DNA module involved in light responsiveness
GmFH20	Box 4	ATTAAT	142	6	+	Petroselinum crispum	part of a conserved DNA module involved in light responsiveness
GmFH20	Box 4	ATTAAT	763	6	-	Petroselinum crispum	part of a conserved DNA module involved in light responsiveness
GmFH20	Box 4	ATTAAT	1008	6	-	Petroselinum crispum	part of a conserved DNA module involved in light responsiveness
GmFH20	CGTCA-motif	CGTCA	734	5	-	Hordeum vulgare	cis-acting regulatory element involved in the MeJA-responsiveness
GmFH20	CGTCA-motif	CGTCA	737	5	+	Hordeum vulgare	cis-acting regulatory element involved in the MeJA-responsiveness
GmFH20	CGTCA-motif	CGTCA	790	5	+	Hordeum vulgare	cis-acting regulatory element involved in the MeJA-responsiveness
GmFH21	ERE	ATTTTAAA	572	8	+	Nicotiana glutinos
GmFH21	CTAG-motif	ACTAGCAGAA	1060	9	+	Avena sativa
GmFH21	Myc	TCTCTTA	120	7	+	Arabidopsis thaliana
GmFH21	Myc	TCTCTTA	160	7	+	Arabidopsis thaliana
GmFH21	G-Box	CACGTT	1250	6	-	Pisum sativum	cis-acting regulatory element involved in light responsiveness
GmFH21	G-Box	CACGTT	1301	6	+	Pisum sativum	cis-acting regulatory element involved in light responsiveness
GmFH21	Unnamed__1	CGTGG	1300	5	-	Zea mays
GmFH21	AE-box	AGAAACAA	1386	8	+	Arabidopsis thaliana	part of a module for light response
GmFH21	MYC	CAATTG	1026	6	-	Arabidopsis thaliana
GmFH21	MYC	CATTTG	1403	6	+	Arabidopsis thaliana
GmFH21	as-1	TGACG	1407	5	+	Arabidopsis thaliana
GmFH21	TCA	TCATCTTCAT	31	9	-	Pisum sativum
GmFH21	TCA	TCATCTTCAT	1198	9	+	Pisum sativum
GmFH21	MYB	TAACCA	8	6	+	Arabidopsis thaliana
GmFH21	MYB	TAACCA	618	6	+	Arabidopsis thaliana
GmFH21	MYB	TAACCA	1192	6	+	Arabidopsis thaliana
GmFH21		motif_sequence	33	4	-	organism	short_function
GmFH21		motif_sequence	252	4	+	organism	short_function
GmFH21		motif_sequence	356	4	-	organism	short_function
GmFH21		motif_sequence	404	4	+	organism	short_function
GmFH21		motif_sequence	730	4	-	organism	short_function
GmFH21		motif_sequence	1200	4	+	organism	short_function
GmFH21		motif_sequence	1337	4	+	organism	short_function
GmFH21		motif_sequence	1411	4	-	organism	short_function
GmFH21	ABRE4	CACGTA	93	6	+	Zea mays
GmFH21	ATCT-motif	AATCTAATCC	375	9	+	Pisum sativum	part of a conserved DNA module involved in light responsiveness
GmFH21	Box 4	ATTAAT	568	6	+	Petroselinum crispum	part of a conserved DNA module involved in light responsiveness
GmFH21	Box 4	ATTAAT	704	6	+	Petroselinum crispum	part of a conserved DNA module involved in light responsiveness
GmFH21	Box 4	ATTAAT	911	6	-	Petroselinum crispum	part of a conserved DNA module involved in light responsiveness
GmFH21	Box 4	ATTAAT	981	6	-	Petroselinum crispum	part of a conserved DNA module involved in light responsiveness
GmFH21	TATA	TATAAAAT	105	8	+	Arabidopsis thaliana
GmFH21	TATA	TATAAAAT	510	8	-	Arabidopsis thaliana
GmFH21	CGTCA-motif	CGTCA	1407	5	-	Hordeum vulgare	cis-acting regulatory element involved in the MeJA-responsiveness
GmFH21	TGA-element	AACGAC	1073	6	+	Brassica oleracea	auxin-responsive element
GmFH21	ABRE	ACGTG	93	5	-	Arabidopsis thaliana	cis-acting element involved in the abscisic acid responsiveness
GmFH21	ABRE	GACACGTACGT	1133	10	+	Oryza sativa	cis-acting element involved in the abscisic acid responsiveness
GmFH21	ABRE	ACGTG	1251	5	+	Arabidopsis thaliana	cis-acting element involved in the abscisic acid responsiveness
GmFH21	ABRE	GACACGTGGC	1299	9	-	Triticum aestivum	cis-acting element involved in the abscisic acid responsiveness
GmFH21	ABRE	ACGTG	1301	5	-	Arabidopsis thaliana	cis-acting element involved in the abscisic acid responsiveness
GmFH21	ABRE3a	TACGTG	93	6	-	Zea mays
GmFH21	ACE	CTAACGTATT	828	9	-	Petroselinum crispum	cis-acting element involved in light responsiveness
GmFH21	CAAT-box	CAAT	21	4	+	Nicotiana glutinosa
GmFH21	CAAT-box	CAAT	29	4	+	Nicotiana glutinosa
GmFH21	CAAT-box	CAAAT	78	5	-	Pisum sativum	common cis-acting element in promoter and enhancer regions
GmFH21	CAAT-box	CAAT	100	4	+	Nicotiana glutinosa
GmFH21	CAAT-box	CAAAT	148	5	+	Pisum sativum	common cis-acting element in promoter and enhancer regions
GmFH21	CAAT-box	CAAT	179	4	+	Nicotiana glutinosa
GmFH21	CAAT-box	CAAAT	181	5	-	Pisum sativum	common cis-acting element in promoter and enhancer regions
GmFH21	CAAT-box	CCAAT	353	5	-	Arabidopsis thaliana	common cis-acting element in promoter and enhancer regions
GmFH21	CAAT-box	CAAT	598	4	-	Nicotiana glutinosa
GmFH21	CAAT-box	CCAAT	607	5	+	Arabidopsis thaliana	common cis-acting element in promoter and enhancer regions
GmFH21	CAAT-box	CAAT	608	4	+	Nicotiana glutinosa
GmFH21	CAAT-box	CAAT	638	4	+	Nicotiana glutinosa
GmFH21	CAAT-box	CAAAT	664	5	+	Pisum sativum	common cis-acting element in promoter and enhancer regions
GmFH21	CAAT-box	CAAT	669	4	+	Nicotiana glutinosa
GmFH21	CAAT-box	CAAAT	671	5	-	Pisum sativum	common cis-acting element in promoter and enhancer regions
GmFH21	CAAT-box	CAAT	827	4	+	Nicotiana glutinosa
GmFH21	CAAT-box	CAAT	895	4	-	Nicotiana glutinosa
GmFH21	CAAT-box	CAAAT	952	5	-	Pisum sativum	common cis-acting element in promoter and enhancer regions
GmFH21	CAAT-box	CAAAT	1001	5	-	Pisum sativum	common cis-acting element in promoter and enhancer regions
GmFH21	CAAT-box	CAAT	1009	4	-	Nicotiana glutinosa
GmFH21	CAAT-box	CAAT	1018	4	+	Nicotiana glutinosa
GmFH21	CAAT-box	CAAT	1026	4	+	Nicotiana glutinosa
GmFH21	CAAT-box	CAAT	1028	4	-	Nicotiana glutinosa
GmFH21	CAAT-box	CAAT	1056	4	+	Nicotiana glutinosa
GmFH21	CAAT-box	CAAAT	1090	5	-	Pisum sativum	common cis-acting element in promoter and enhancer regions
GmFH21	CAAT-box	CCAAT	1237	5	+	Arabidopsis thaliana	common cis-acting element in promoter and enhancer regions
GmFH21	CAAT-box	CAAT	1238	4	+	Nicotiana glutinosa
GmFH21	CAAT-box	CAAT	1326	4	-	Nicotiana glutinosa
GmFH21	CAAT-box	CCAAT	1349	5	-	Arabidopsis thaliana	common cis-acting element in promoter and enhancer regions
GmFH21	CAAT-box	CAAT	1399	4	-	Nicotiana glutinosa
GmFH21	CAAT-box	CAAAT	1404	5	-	Pisum sativum	common cis-acting element in promoter and enhancer regions
GmFH21	MYB-like sequence	TAACCA	8	6	+	Arabidopsis thaliana
GmFH21	MYB-like sequence	TAACCA	618	6	+	Arabidopsis thaliana
GmFH21	MYB-like sequence	TAACCA	1192	6	+	Arabidopsis thaliana
GmFH21	STRE	AGGGG	1048	5	+	Arabidopsis thaliana
GmFH21	TGACG-motif	TGACG	1407	5	+	Hordeum vulgare	cis-acting regulatory element involved in the MeJA-responsiveness
GmFH21	TATA-box	TACAAAA	57	7	-	Oryza sativa	core promoter element around -30 of transcription start
GmFH21	TATA-box	ATATAT	102	6	+	Brassica napus	core promoter element around -30 of transcription start
GmFH21	TATA-box	TATATA	103	6	+	Arabidopsis thaliana	core promoter element around -30 of transcription start
GmFH21	TATA-box	ATATAA	104	6	+	Brassica oleracea	core promoter element around -30 of transcription start
GmFH21	TATA-box	TATA	105	4	+	Arabidopsis thaliana	core promoter element around -30 of transcription start
GmFH21	TATA-box	ATATAT	111	6	+	Brassica napus	core promoter element around -30 of transcription start
GmFH21	TATA-box	TATATA	112	6	+	Arabidopsis thaliana	core promoter element around -30 of transcription start
GmFH21	TATA-box	ATATAT	113	6	+	Brassica napus	core promoter element around -30 of transcription start
GmFH21	TATA-box	TATA	114	4	+	Arabidopsis thaliana	core promoter element around -30 of transcription start
GmFH21	TATA-box	TACAAAA	132	7	+	Oryza sativa	core promoter element around -30 of transcription start
GmFH21	TATA-box	TATA	213	4	+	Arabidopsis thaliana	core promoter element around -30 of transcription start
GmFH21	TATA-box	TATTTAAA	227	8	+	Arabidopsis thaliana	core promoter element around -30 of transcription start
GmFH21	TATA-box	ATATAA	360	6	+	Brassica oleracea	core promoter element around -30 of transcription start
GmFH21	TATA-box	TATA	361	4	+	Arabidopsis thaliana	core promoter element around -30 of transcription start
GmFH21	TATA-box	TATA	437	4	+	Arabidopsis thaliana	core promoter element around -30 of transcription start
GmFH21	TATA-box	TATA	444	4	+	Arabidopsis thaliana	core promoter element around -30 of transcription start
GmFH21	TATA-box	TATA	464	4	+	Arabidopsis thaliana	core promoter element around -30 of transcription start
GmFH21	TATA-box	TATA	471	4	+	Arabidopsis thaliana	core promoter element around -30 of transcription start
GmFH21	TATA-box	ATATAT	475	6	+	Brassica napus	core promoter element around -30 of transcription start
GmFH21	TATA-box	TATATA	476	6	+	Arabidopsis thaliana	core promoter element around -30 of transcription start
GmFH21	TATA-box	ATATAA	477	6	+	Brassica oleracea	core promoter element around -30 of transcription start
GmFH21	TATA-box	TATA	478	4	+	Arabidopsis thaliana	core promoter element around -30 of transcription start
GmFH21	TATA-box	ATATAT	492	6	+	Brassica napus	core promoter element around -30 of transcription start
GmFH21	TATA-box	TATATA	493	6	+	Arabidopsis thaliana	core promoter element around -30 of transcription start
GmFH21	TATA-box	TATA	495	4	+	Arabidopsis thaliana	core promoter element around -30 of transcription start
GmFH21	TATA-box	ATATAA	500	6	+	Brassica oleracea	core promoter element around -30 of transcription start
GmFH21	TATA-box	TATA	501	4	+	Arabidopsis thaliana	core promoter element around -30 of transcription start
GmFH21	TATA-box	TATAAAA	511	7	-	Pisum sativum	core promoter element around -30 of transcription start
GmFH21	TATA-box	TATAAA	512	6	-	Helianthus annuus	core promoter element around -30 of transcription start
GmFH21	TATA-box	TATAA	513	5	-	Arabidopsis thaliana	core promoter element around -30 of transcription start
GmFH21	TATA-box	TATA	514	4	+	Arabidopsis thaliana	core promoter element around -30 of transcription start
GmFH21	TATA-box	TATTTAAA	574	8	-	Arabidopsis thaliana	core promoter element around -30 of transcription start
GmFH21	TATA-box	ATATAA	582	6	+	Brassica oleracea	core promoter element around -30 of transcription start
GmFH21	TATA-box	TATA	583	4	+	Arabidopsis thaliana	core promoter element around -30 of transcription start
GmFH21	TATA-box	TATAA	801	5	-	Arabidopsis thaliana	core promoter element around -30 of transcription start
GmFH21	TATA-box	TATA	802	4	-	Arabidopsis thaliana	core promoter element around -30 of transcription start
GmFH21	TATA-box	ATTATA	877	6	+	Brassica napus	core promoter element around -30 of transcription start
GmFH21	TATA-box	TATAA	878	5	-	Arabidopsis thaliana	core promoter element around -30 of transcription start
GmFH21	TATA-box	TATA	879	4	-	Arabidopsis thaliana	core promoter element around -30 of transcription start
GmFH21	TATA-box	ATATAA	915	6	+	Brassica oleracea	core promoter element around -30 of transcription start
GmFH21	TATA-box	TATA	916	4	-	Arabidopsis thaliana	core promoter element around -30 of transcription start
GmFH21	TATA-box	TATA	975	4	-	Arabidopsis thaliana	core promoter element around -30 of transcription start
GmFH21	TATA-box	ATATAA	1069	6	+	Brassica oleracea	core promoter element around -30 of transcription start
GmFH21	TATA-box	TATA	1070	4	-	Arabidopsis thaliana	core promoter element around -30 of transcription start
GmFH21	TATA-box	ATATAA	1125	6	+	Brassica oleracea	core promoter element around -30 of transcription start
[truncated: 2,687 more rows]
