# Supplementary material for: Genome-Wide Studies of FH Family Members in Soybean (Glycine max) and Their Responses under Abiotic Stresses
Source: Plants (Basel). 2024 Jan 17;13(2):276. doi: 10.3390/plants13020276 (PMC10820127; doi:10.3390/plants13020276)
Supplement: Supplementary file 1 [file plants-13-00276-s001.zip › Table S4.xlsx]

## Sheet: Shee1
Table S4. Primers used for qRT-PCR. GmActin was used as internal control to standardize the results.
Purpose	Gene ID	Gene Name	Sequence (5' -> 3')
qRT-PCR	GmActin	GmActin	F: CGGTGGTTCTATCTTGGCATC
			R: GTCTTTCGCTTCAATAACCCTA
	Glyma.01G037600	GmFH1	F: AAAAGCTCAGCACTGCCACC
			F: TGATGATGACTTCAAACCACTTGC
	Glyma.01G193200	GmFH2	F: GACGAAAGGTTCAGATGGGGT
			R: CTCCGCTTTCTTCTCCTTCA
	Glyma.05G105100	GmFH10	F: CAGACCCTGGACGTGGCAA
			R: TGGAGCAGTGTTGTCTTCCC
	Glyma.06G196800	GmFH12	F: ATCCTGCCCGTTGTCCTTTT
			R: CTCCGCTTTCTTCTCCTTCA
	Glyma.06G266000	GmFH13	F: AAACTTTGGAGGCTGCCTGT
			R: CTGCCAGACAATTCCGTGTG
	Glyma.07G058400	GmFH15	F: TCTTGTGGCAGCAGTCAGTT
			R: GTAGAGTGGTTTTGCCGTCC
	Glyma.08G292600	GmFH17	F: ATCGCGGCTCTTTCAGAGTT
			R: GAGATCTTCGGTTGGTCGCA
	Glyma.11G048600	GmFH21	F: AAACCATGGAGGCTGCAAGT
			R: GCATCCCCTCGGTTAGTTCC
	Glyma.12G136800	GmFH23	F: TCTTGTAGCAGCAGTCAGCC
			R: GCCGGACAATTCCGTATGCT
	Glyma.16G027400	GmFH26	F: TCAAACTTTGGAGACTGCCTG
			R: ATGCGGTTCCCGGTTTTGAG
	Glyma.17G074500	GmFH27	F: TTTCCAGAGCATCACTTCCCT
			R: AATGGAAACGGACTGCCTGAT
